# Supplementary material for: Transcriptome analysis reveals the key pathways and candidate genes involved in salt stress responses in Cymbidium ensifolium leaves
Source: BMC Plant Biol. 2023 Feb 1;23:64. doi: 10.1186/s12870-023-04050-z (PMC9890885; doi:10.1186/s12870-023-04050-z)
Supplement: Supplementary file 1 — Additional file 1: SupplementaryFigure 1.Annotation statistics of the DEGs in C. ensifolium leaves in differentdatabases. [file 12870_2023_4050_MOESM1_ESM.xlsx]

## Sheet: Table S1
Supplementary Table 1. Statistics of C. ensifolium leaf sequencing challenged with 100 mM NaCl stress for 48 and 96 hours.
Sample	Raw Reads	Clean Reads	Clean Base(G)	Error Rate(%)	Q20(%)	Q30(%)	GC Content(%)
CK-1	49786736	48671654	7.3	0.02	98.66	95.64	46.61
CK-2	44627036	43107530	6.47	0.02	98.54	95.4	46.08
CK-3	49832706	48198482	7.23	0.02	98.46	95.2	46.47
T48-1	52415690	50127340	7.52	0.02	98.48	95.27	45.72
T48-2	50900964	49070176	7.36	0.02	98.45	95.12	45.39
T48-3	52772324	51219842	7.68	0.02	98.53	95.31	45.66
T96-1	47908338	46337168	6.95	0.02	98.51	95.28	45.93
T96-2	50026684	47802240	7.17	0.02	98.53	95.41	46.1
T96-3	48884674	47096574	7.06	0.02	98.49	95.22	45.98

## Sheet: Table S2
Supplementary Table 2. Pathway specific differentially expressed genes in C. ensifolium leaf challenged with 100 mM NaCl stress for 48 and 96 hours.
Pathway	Gene ID	CK	T48	T96	CKvsT48	CKvsT96	T48vsT96	Description	Abbreviation
CELL WALL	Cluster-12991.180873	5.71333	1.20667	0	-2.29907	0	0	K00020 3-hydroxyisobutyrate dehydrogenase [EC:1.1.1.31]
CELL WALL	Cluster-12991.106082	6.35667	1.09	0	-2.60998	0	0	K00020 3-hydroxyisobutyrate dehydrogenase [EC:1.1.1.31]
CELL WALL	Cluster-12991.164062	7.03	0.916667	0	-3.01148	0	0	K00020 3-hydroxyisobutyrate dehydrogenase [EC:1.1.1.31]
CELL WALL	Cluster-12991.80150	24.3867	11.6067	0	-1.14347	0	0	K00020 3-hydroxyisobutyrate dehydrogenase [EC:1.1.1.31]
CELL WALL	Cluster-12991.109557	29.3733	7.91667	0	-1.95423	0	0	K00020 3-hydroxyisobutyrate dehydrogenase [EC:1.1.1.31]
CELL WALL	Cluster-12991.135057	45.2067	10.7267	0	-2.14441	0	0	K00020 3-hydroxyisobutyrate dehydrogenase [EC:1.1.1.31]
CELL WALL	Cluster-12991.211985	0	1.50333	0	8.14061	0	0	K00053 ketol-acid reductoisomerase [EC:1.1.1.86]
CELL WALL	Cluster-12991.115984	1.55667	0	0.553333	0	-1.67789	0	K00134 glyceraldehyde 3-phosphate dehydrogenase [EC:1.2.1.12]
CELL WALL	Cluster-12991.5360	0	2.69	0	8.00629	0	0	K00286 pyrroline-5-carboxylate reductase [EC:1.5.1.2]
CELL WALL	Cluster-12991.194828	0	0.703333	0	7.04913	0	0	K00326 cytochrome-b5 reductase [EC:1.6.2.2]
CELL WALL	Cluster-12991.92409	1.42	0.14	0	-3.42679	0	0	K00384 thioredoxin reductase (NADPH) [EC:1.8.1.9]
CELL WALL	Cluster-12991.92411	28.1767	0.19	0	-7.27337	0	0	K00384 thioredoxin reductase (NADPH) [EC:1.8.1.9]
CELL WALL	Cluster-12991.92410	63.5633	1.91333	0	-5.12626	0	0	K00384 thioredoxin reductase (NADPH) [EC:1.8.1.9]
CELL WALL	Cluster-12991.101627	109.327	29.6367	0	-1.96126	0	0	K00430 peroxidase [EC:1.11.1.7]
CELL WALL	Cluster-12991.116123	4.99	0	11.8767	0	1.09708	0	K00430 peroxidase [EC:1.11.1.7]
CELL WALL	Cluster-12991.136720	3.55333	1.02333	0	-1.89131	0	0	K00430 peroxidase [EC:1.11.1.7]
CELL WALL	Cluster-12991.99341	0	3.43	7.40667	0	0	1.06103	K00430 peroxidase [EC:1.11.1.7]
CELL WALL	Cluster-12991.119815	0.763333	0	3.98667	0	2.26181	0	K00430 peroxidase [EC:1.11.1.7]
CELL WALL	Cluster-12991.119750	1.17	0.13	0	-3.16672	0	0	K00430 peroxidase [EC:1.11.1.7]
CELL WALL	Cluster-12991.119816	685.283	32.6	0	-4.45838	0	0	K00430 peroxidase [EC:1.11.1.7]
CELL WALL	Cluster-12991.119748	777.88	11.92	0	-6.09763	0	0	K00430 peroxidase [EC:1.11.1.7]
CELL WALL	Cluster-12991.119749	0	0	1.57667	0	0	8.56543	K00430 peroxidase [EC:1.11.1.7]
CELL WALL	Cluster-12991.85296	0	0.0566667	1.2	0	0	4.25751	K00430 peroxidase [EC:1.11.1.7]
CELL WALL	Cluster-12991.130586	0.156667	1.19333	0	2.77121	0	0	K00430 peroxidase [EC:1.11.1.7]
CELL WALL	Cluster-12991.138347	5.12667	14.17	0	1.38159	0	0	K00430 peroxidase [EC:1.11.1.7]
CELL WALL	Cluster-12991.96290	42.3033	2.1	0	-4.41063	0	0	K00430 peroxidase [EC:1.11.1.7]
CELL WALL	Cluster-12991.121662	0.903333	0	0	-7.54303	0	0	K00430 peroxidase [EC:1.11.1.7]
CELL WALL	Cluster-12991.121878	15.4567	0	0	-10.9	0	0	K00430 peroxidase [EC:1.11.1.7]
CELL WALL	Cluster-12991.118689	189.777	0	0	-14.2687	0	0	K00430 peroxidase [EC:1.11.1.7]
CELL WALL	Cluster-12991.19946	0	0.246667	0.74	0	0	1.53291	K00430 peroxidase [EC:1.11.1.7]
CELL WALL	Cluster-12991.102003	0.69	0	4.26667	0	2.50502	0	K00521 ferric-chelate reductase [EC:1.16.1.7]
CELL WALL	Cluster-12991.177072	0.05	0.513333	0	3.22983	0	0	K00753 glycoprotein 3-alpha-L-fucosyltransferase [EC:2.4.1.214]
CELL WALL	Cluster-12991.76008	3.68333	1.88667	0	-1.04864	0	0	K00799 glutathione S-transferase [EC:2.5.1.18]
CELL WALL	Cluster-12991.16543	0	0.7	0	6.78924	0	0	K00895 diphosphate-dependent phosphofructokinase [EC:2.7.1.90]
CELL WALL	Cluster-12991.135587	2.13333	0.356667	0	-2.64277	0	0	K00924 kinase [EC:2.7.1.-]
CELL WALL	Cluster-12991.146867	1.26333	0	3.45667	0	1.36236	0	K00924 kinase [EC:2.7.1.-]
CELL WALL	Cluster-12991.127982	0.85	0.156667	0	-2.52682	0	0	K00924 kinase [EC:2.7.1.-]
CELL WALL	Cluster-12991.87925	15.3033	4.99667	0	-1.69233	0	0	K00924 kinase [EC:2.7.1.-]
CELL WALL	Cluster-12991.177048	0	0	1.34333	0	0	6.98971	K00924 kinase [EC:2.7.1.-]
CELL WALL	Cluster-12991.176061	0.473333	1.11333	0	1.13995	0	0	K00924 kinase [EC:2.7.1.-]
CELL WALL	Cluster-12991.147435	0.646667	1.78	0	1.38951	0	0	K00924 kinase [EC:2.7.1.-]
CELL WALL	Cluster-12991.145770	3.5	0.28	0	-3.69803	0	0	K00924 kinase [EC:2.7.1.-]
CELL WALL	Cluster-12991.84383	0	0.236667	2.07	0	0	3.17143	K00924 kinase [EC:2.7.1.-]
CELL WALL	Cluster-12991.95274	4.33667	0.31	0	-3.87831	0	0	K01051 pectinesterase [EC:3.1.1.11]
CELL WALL	Cluster-12991.120449	33.1933	8.69333	0	-2.01237	0	0	K01051 pectinesterase [EC:3.1.1.11]
CELL WALL	Cluster-12991.216	0	0.606667	30.45	0	0	5.99389	K01051 pectinesterase [EC:3.1.1.11]
CELL WALL	Cluster-12991.87946	0	0.123333	1.16	0	0	3.12813	K01051 pectinesterase [EC:3.1.1.11]
CELL WALL	Cluster-12991.105693	0.593333	0	0	-6.80619	0	0	K01051 pectinesterase [EC:3.1.1.11]
CELL WALL	Cluster-12991.144189	1.51	0.03	0	-5.64875	0	0	K01051 pectinesterase [EC:3.1.1.11]
CELL WALL	Cluster-12991.136052	2.98333	1.34333	0	-1.23023	0	0	K01051 pectinesterase [EC:3.1.1.11]
CELL WALL	Cluster-12991.105400	830.43	166.02	0	-2.38669	0	0	K01051 pectinesterase [EC:3.1.1.11]
CELL WALL	Cluster-12991.106335	26.5667	1.50667	0	-4.21713	0	0	K01051 pectinesterase [EC:3.1.1.11]
CELL WALL	Cluster-12991.47424	0.613333	0.0266667	0	-4.50332	0	0	K01051 pectinesterase [EC:3.1.1.11]
CELL WALL	Cluster-26275.0	0.716667	0	0	-7.05224	0	0	K01051 pectinesterase [EC:3.1.1.11]
CELL WALL	Cluster-12991.82347	1.11	0.39	0	-1.59496	0	0	K01051 pectinesterase [EC:3.1.1.11]
CELL WALL	Cluster-12991.91330	1.32	0	0	-7.40022	0	0	K01051 pectinesterase [EC:3.1.1.11]
CELL WALL	Cluster-12991.91322	1.32667	0.0133333	0	-6.69816	0	0	K01051 pectinesterase [EC:3.1.1.11]
CELL WALL	Cluster-12991.95285	1.59333	0	0	-8.71882	0	0	K01051 pectinesterase [EC:3.1.1.11]
CELL WALL	Cluster-12991.114539	1.78	0	6.57667	0	1.81472	0	K01051 pectinesterase [EC:3.1.1.11]
CELL WALL	Cluster-12991.119227	2.12667	0.736667	0	-1.61541	0	0	K01051 pectinesterase [EC:3.1.1.11]
CELL WALL	Cluster-12991.14160	3.64	1.15667	0	-1.72609	0	0	K01051 pectinesterase [EC:3.1.1.11]
CELL WALL	Cluster-12991.91321	6.95333	0.01	0	-9.64688	0	0	K01051 pectinesterase [EC:3.1.1.11]
CELL WALL	Cluster-12991.91331	10.6333	0	0	-10.9329	0	0	K01051 pectinesterase [EC:3.1.1.11]
CELL WALL	Cluster-12991.91323	13.22	0	0	-11.3512	0	0	K01051 pectinesterase [EC:3.1.1.11]
CELL WALL	Cluster-12991.76368	20.2667	0.95	0	-4.49145	0	0	K01051 pectinesterase [EC:3.1.1.11]
CELL WALL	Cluster-12991.114538	49.9267	4.87333	0	-3.44779	0	0	K01051 pectinesterase [EC:3.1.1.11]
CELL WALL	Cluster-12991.119225	67.11	1.41667	0	-5.6369	0	0	K01051 pectinesterase [EC:3.1.1.11]
CELL WALL	Cluster-12991.95279	180.853	0.03	0	-12.6537	0	0	K01051 pectinesterase [EC:3.1.1.11]
CELL WALL	Cluster-12991.73202	0	0	0.983333	0	0	6.58871	K01051 pectinesterase [EC:3.1.1.11]
CELL WALL	Cluster-12991.114251	1.20333	0.103333	0	-3.55951	0	0	K01051 pectinesterase [EC:3.1.1.11]
CELL WALL	Cluster-12991.197438	1.24	0.273333	0	-2.24671	0	0	K01051 pectinesterase [EC:3.1.1.11]
CELL WALL	Cluster-12991.108086	8.52333	4.04	0	-1.1617	0	0	K01051 pectinesterase [EC:3.1.1.11]
CELL WALL	Cluster-12991.158115	1.48	0.0266667	0	-5.76163	0	0	K01051 pectinesterase [EC:3.1.1.11]
CELL WALL	Cluster-12991.41242	1.97667	0.973333	0	-1.09166	0	0	K01051 pectinesterase [EC:3.1.1.11]
CELL WALL	Cluster-3758.0	0	0.0333333	0.683333	0	0	4.29886	K01051 pectinesterase [EC:3.1.1.11]
CELL WALL	Cluster-12991.90117	12.4667	3.37333	0	-1.95622	0	0	K01126 glycerophosphoryl diester phosphodiesterase [EC:3.1.4.46]
CELL WALL	Cluster-12991.77314	11.3067	0.493333	0	-4.63965	0	0	K01126 glycerophosphoryl diester phosphodiesterase [EC:3.1.4.46]
CELL WALL	Cluster-12991.56678	2.69333	12.2733	0	2.12482	0	0	K01126 glycerophosphoryl diester phosphodiesterase [EC:3.1.4.46]
CELL WALL	Cluster-12991.123212	4.55333	1.76667	0	-1.42422	0	0	K01126 glycerophosphoryl diester phosphodiesterase [EC:3.1.4.46]
CELL WALL	Cluster-12991.7778	8.15667	2.34	0	-1.8761	0	0	K01126 glycerophosphoryl diester phosphodiesterase [EC:3.1.4.46]
CELL WALL	Cluster-12991.90119	16.6267	5.36	0	-1.70535	0	0	K01126 glycerophosphoryl diester phosphodiesterase [EC:3.1.4.46]
CELL WALL	Cluster-12991.72693	0	3.63333	1.73667	0	0	-1.10143	K01126 glycerophosphoryl diester phosphodiesterase [EC:3.1.4.46]
CELL WALL	Cluster-12991.35125	0.433333	0	0	-6.89306	0	0	K01126 glycerophosphoryl diester phosphodiesterase [EC:3.1.4.46]
CELL WALL	Cluster-12991.100342	0.896667	0.01	0	-6.42013	0	0	K01126 glycerophosphoryl diester phosphodiesterase [EC:3.1.4.46]
CELL WALL	Cluster-12991.138337	0.933333	0	0	-8.27765	0	0	K01126 glycerophosphoryl diester phosphodiesterase [EC:3.1.4.46]
CELL WALL	Cluster-12991.100340	1.49667	0	0	-8.94718	0	0	K01126 glycerophosphoryl diester phosphodiesterase [EC:3.1.4.46]
CELL WALL	Cluster-12991.35156	2.85333	0.333333	0	-3.21803	0	0	K01126 glycerophosphoryl diester phosphodiesterase [EC:3.1.4.46]
CELL WALL	Cluster-12991.151594	4.25667	0.0266667	0	-7.26833	0	0	K01126 glycerophosphoryl diester phosphodiesterase [EC:3.1.4.46]
CELL WALL	Cluster-12991.77609	4.33333	0.746667	0	-2.62405	0	0	K01166 ribonuclease T2 [EC:3.1.27.1]
CELL WALL	Cluster-12991.87442	3.8	0.423333	0	-3.2331	0	0	K01166 ribonuclease T2 [EC:4.6.1.19]
CELL WALL	Cluster-12991.218455	1.30333	0.00666667	0	-7.29319	0	0	K01179 endoglucanase [EC:3.2.1.4]
CELL WALL	Cluster-12991.22498	2.65667	0	0	-9.68069	0	0	K01179 endoglucanase [EC:3.2.1.4]
CELL WALL	Cluster-12991.95559	5.79	0	0	-10.642	0	0	K01179 endoglucanase [EC:3.2.1.4]
CELL WALL	Cluster-12991.101483	7.78667	0.0366667	0	-7.88188	0	0	K01179 endoglucanase [EC:3.2.1.4]
CELL WALL	Cluster-12991.101482	0	0	0.553333	0	0	7.15699	K01179 endoglucanase [EC:3.2.1.4]
CELL WALL	Cluster-12991.101484	0	0	0.603333	0	0	7.42771	K01179 endoglucanase [EC:3.2.1.4]
CELL WALL	Cluster-12991.68965	0	0	0.906667	0	0	7.8827	K01179 endoglucanase [EC:3.2.1.4]
CELL WALL	Cluster-12991.113472	26.9233	2.31333	0	-3.619	0	0	K01179 endoglucanase [EC:3.2.1.4]
CELL WALL	Cluster-12991.14203	1.1	0.01	0	-6.68421	0	0	K01179 endoglucanase [EC:3.2.1.4]
CELL WALL	Cluster-12991.116032	1.73	0	4.59	0	1.27977	0	K01179 endoglucanase [EC:3.2.1.4]
CELL WALL	Cluster-12991.116030	2.22333	0	5.04	0	1.02904	0	K01179 endoglucanase [EC:3.2.1.4]
CELL WALL	Cluster-12991.124283	105.157	28.6467	0	-1.95581	0	0	K01179 endoglucanase [EC:3.2.1.4]
CELL WALL	Cluster-12991.116031	0	1.19667	2.93	0	0	1.24005	K01179 endoglucanase [EC:3.2.1.4]
CELL WALL	Cluster-12991.198784	0	0.903333	0	8.02402	0	0	K01179 endoglucanase [EC:3.2.1.4]
CELL WALL	Cluster-5841.0	0	0.936667	0	6.88406	0	0	K01179 endoglucanase [EC:3.2.1.4]
CELL WALL	Cluster-8619.0	0	0.6	0	6.5897	0	0	K01179 endoglucanase [EC:3.2.1.4]
CELL WALL	Cluster-12991.3397	5.78	17.2	0	1.56899	0	0	K01183 chitinase [EC:3.2.1.14]
CELL WALL	Cluster-12991.125582	0	5.49667	47.9533	0	0	3.10691	K01183 chitinase [EC:3.2.1.14]
CELL WALL	Cluster-12991.67176	0.853333	0.0333333	0	-4.88144	0	0	K01183 chitinase [EC:3.2.1.14]
CELL WALL	Cluster-12991.39987	0	0.04	0.756667	0	0	4.14448	K01183 chitinase [EC:3.2.1.14]
CELL WALL	Cluster-12991.195080	0	0	1.52667	0	7.5898	0	K01184 polygalacturonase [EC:3.2.1.15]
CELL WALL	Cluster-12991.166939	1.09333	0.0933333	0	-3.6571	0	0	K01184 polygalacturonase [EC:3.2.1.15]
CELL WALL	Cluster-12991.148006	0	0	0.8	0	0	7.61797	K01184 polygalacturonase [EC:3.2.1.15]
CELL WALL	Cluster-12991.135692	1.44333	0.216667	0	-2.81206	0	0	K01187 alpha-glucosidase [EC:3.2.1.20]
CELL WALL	Cluster-12991.105800	41.21	0.326667	0	-7.04962	0	0	K01188 beta-glucosidase [EC:3.2.1.21]
CELL WALL	Cluster-12991.105799	83.4933	6.59667	0	-3.73527	0	0	K01188 beta-glucosidase [EC:3.2.1.21]
CELL WALL	Cluster-2187.0	0.93	0	0	-7.62875	0	0	K01188 beta-glucosidase [EC:3.2.1.21]
CELL WALL	Cluster-12991.112953	1.01333	0.03	0	-5.1421	0	0	K01191 alpha-mannosidase [EC:3.2.1.24]
CELL WALL	Cluster-12991.115300	1.35333	0.24	0	-2.57238	0	0	K01191 alpha-mannosidase [EC:3.2.1.24]
CELL WALL	Cluster-12991.115299	57.41	6.95333	0	-3.12586	0	0	K01191 alpha-mannosidase [EC:3.2.1.24]
CELL WALL	Cluster-12991.117592	32.8467	4.92667	0	-2.80862	0	0	K01191 alpha-mannosidase [EC:3.2.1.24]
CELL WALL	Cluster-12991.117593	36.9067	4.15333	0	-3.22843	0	0	K01191 alpha-mannosidase [EC:3.2.1.24]
CELL WALL	Cluster-12991.113914	0.356667	0	0	-7.17909	0	0	K01191 alpha-mannosidase [EC:3.2.1.24]
CELL WALL	Cluster-12991.126241	1.68333	3.71	0	1.05412	0	0	K01191 alpha-mannosidase [EC:3.2.1.24]
CELL WALL	Cluster-12991.85507	16.7433	6.15	0	-1.5239	0	0	K01191 alpha-mannosidase [EC:3.2.1.24]
CELL WALL	Cluster-12991.113918	0	1.75	0.503333	0	0	-1.83604	K01191 alpha-mannosidase [EC:3.2.1.24]
CELL WALL	Cluster-12991.94607	12.2433	0	6.24667	0	-1.11897	0	K01193 beta-fructofuranosidase [EC:3.2.1.26]
CELL WALL	Cluster-12991.94608	14.6867	0	7.92	0	-1.04845	0	K01193 beta-fructofuranosidase [EC:3.2.1.26]
CELL WALL	Cluster-12991.179591	0	1.17	0	0	0	-6.8707	K01193 beta-fructofuranosidase [EC:3.2.1.26]
CELL WALL	Cluster-12991.121732	2.33667	0.226667	0	-3.46655	0	0	K01206 alpha-L-fucosidase [EC:3.2.1.51]
CELL WALL	Cluster-12991.121227	2.35667	0	0	-9.47349	0	0	K01206 alpha-L-fucosidase [EC:3.2.1.51]
CELL WALL	Cluster-12991.122957	1.81	0.376667	0	-2.33827	0	0	K01209 alpha-L-arabinofuranosidase [EC:3.2.1.55]
CELL WALL	Cluster-12991.1515	0	0.736667	0	6.68047	0	0	K01209 alpha-N-arabinofuranosidase [EC:3.2.1.55]
CELL WALL	Cluster-12991.1861	0	0.97	0	6.54295	0	0	K01209 alpha-N-arabinofuranosidase [EC:3.2.1.55]
CELL WALL	Cluster-12991.119649	3.47	1.24333	0	-1.56124	0	0	K01209 alpha-N-arabinofuranosidase [EC:3.2.1.55]
CELL WALL	Cluster-12991.118706	9.9	1.25667	0	-3.05606	0	0	K01209 alpha-N-arabinofuranosidase [EC:3.2.1.55]
CELL WALL	Cluster-12991.122956	44.9733	8.75333	0	-2.44072	0	0	K01209 alpha-N-arabinofuranosidase [EC:3.2.1.55]
CELL WALL	Cluster-12991.124394	0	0	1.37667	0	0	8.34491	K01209 alpha-N-arabinofuranosidase [EC:3.2.1.55]
CELL WALL	Cluster-12991.112899	0.29	0	0.936667	0	1.50371	0	K01213 galacturan 1,4-alpha-galacturonidase [EC:3.2.1.67]
CELL WALL	Cluster-12991.161698	1.92333	0	0	-8.68069	0	0	K01213 galacturan 1,4-alpha-galacturonidase [EC:3.2.1.67]
CELL WALL	Cluster-12991.79663	2.98333	0.0466667	0	-6.11639	0	0	K01213 galacturan 1,4-alpha-galacturonidase [EC:3.2.1.67]
CELL WALL	Cluster-12991.100114	0	0	1.02	0	0	7.68279	K01213 galacturan 1,4-alpha-galacturonidase [EC:3.2.1.67]
CELL WALL	Cluster-12991.112898	0	0.0166667	0.766667	0	0	5.53819	K01213 galacturan 1,4-alpha-galacturonidase [EC:3.2.1.67]
CELL WALL	Cluster-12991.1892	0	0.516667	2.16	0	0	2.01304	K01213 galacturan 1,4-alpha-galacturonidase [EC:3.2.1.67]
CELL WALL	Cluster-12991.20857	0	0.11	1.06	0	0	3.25144	K01213 galacturan 1,4-alpha-galacturonidase [EC:3.2.1.67]
CELL WALL	Cluster-12991.21844	0	1.75667	0.613333	0	0	-1.56723	K01213 galacturan 1,4-alpha-galacturonidase [EC:3.2.1.67]
CELL WALL	Cluster-12991.25292	0	0.56	2.31	0	0	1.96184	K01213 galacturan 1,4-alpha-galacturonidase [EC:3.2.1.67]
CELL WALL	Cluster-12991.72325	0	0.0333333	1.20333	0	0	5.3674	K01213 galacturan 1,4-alpha-galacturonidase [EC:3.2.1.67]
CELL WALL	Cluster-12991.148547	0	0.346667	1.96333	0	0	2.50285	K01681 aconitate hydratase [EC:4.2.1.3]
CELL WALL	Cluster-12991.133433	30.9067	12.6233	0	-1.3649	0	0	K01681 aconitate hydratase [EC:4.2.1.3]
CELL WALL	Cluster-12991.117596	44.6067	11.6667	0	-2.00137	0	0	K01757 strictosidine synthase [EC:4.3.3.2]
CELL WALL	Cluster-12991.111988	6.56	1.67333	0	-2.0657	0	0	K01784 UDP-glucose 4-epimerase [EC:5.1.3.2]
CELL WALL	Cluster-12991.115078	8.19667	3.50333	0	-1.3117	0	0	K01784 UDP-glucose 4-epimerase [EC:5.1.3.2]
CELL WALL	Cluster-12991.124245	0	20.87	58.71	0	0	1.44395	K01784 UDP-glucose 4-epimerase [EC:5.1.3.2]
CELL WALL	Cluster-12991.58274	0	1.11667	0	6.86577	0	0	K01784 UDP-glucose 4-epimerase [EC:5.1.3.2]
CELL WALL	Cluster-12991.187634	7.20333	2.7	0	-1.49611	0	0	K01809 mannose-6-phosphate isomerase [EC:5.3.1.8]
CELL WALL	Cluster-12991.130313	3.6	15.2733	0	2.0037	0	0	K01870 isoleucyl-tRNA synthetase [EC:6.1.1.5]
CELL WALL	Cluster-12991.135362	0	1.04333	0	0	0	-7.42059	K01870 isoleucyl-tRNA synthetase [EC:6.1.1.5]
CELL WALL	Cluster-12991.86158	3.21333	0	0	-7.35155	0	0	K01870 isoleucyl-tRNA synthetase [EC:6.1.1.5]
CELL WALL	Cluster-12991.125826	0.836667	0	0	-6.77312	0	0	K01931 protein neuralized [EC:2.3.2.27]
CELL WALL	Cluster-12991.190454	0	3.79667	0	8.37019	0	0	K02150 V-type H+-transporting ATPase subunit E
CELL WALL	Cluster-5635.0	0	1.23	0	7.4773	0	0	K02358 elongation factor Tu
CELL WALL	Cluster-12991.113376	0	1.18667	0.343333	0	0	-1.85	K02873 large subunit ribosomal protein L13e
CELL WALL	Cluster-12991.212320	0.0966667	25.4833	0	7.93878	0	0	K02903 large subunit ribosomal protein L28e
CELL WALL	Cluster-12991.27211	0.566667	1.93333	0	1.6992	0	0	K02925 large subunit ribosomal protein L3e
CELL WALL	Cluster-12991.220256	0	1.93333	0	7.196	0	0	K02925 large subunit ribosomal protein L3e
CELL WALL	Cluster-26879.0	0	1.14667	0	6.33104	0	0	K02925 large subunit ribosomal protein L3e
CELL WALL	Cluster-12991.14681	0	13.6367	0	10.3305	0	0	K02930 large subunit ribosomal protein L4e
CELL WALL	Cluster-12991.212991	0	3.34333	0	8.31778	0	0	K02930 large subunit ribosomal protein L4e
CELL WALL	Cluster-12991.212992	0	1.40667	0	7.1015	0	0	K02930 large subunit ribosomal protein L4e
CELL WALL	Cluster-12991.31403	0	2.45667	0	7.85861	0	0	K02930 large subunit ribosomal protein L4e
CELL WALL	Cluster-12991.47322	0	2.54	0	7.90562	0	0	K02930 large subunit ribosomal protein L4e
CELL WALL	Cluster-5055.0	0	1.28333	0	6.84888	0	0	K02930 large subunit ribosomal protein L4e
CELL WALL	Cluster-12991.216062	0	6.57667	0	8.40075	0	0	K02937 large subunit ribosomal protein L7e
CELL WALL	Cluster-12991.5018	0	3.05667	0	7.28676	0	0	K02937 large subunit ribosomal protein L7e
CELL WALL	Cluster-12991.165987	0.0333333	36.4733	0	10.0467	0	0	K02937 large subunit ribosomal protein L7e
CELL WALL	Cluster-12991.3032	0	5.83333	0	7.68215	0	0	K02947 small subunit ribosomal protein S10e
CELL WALL	Cluster-12991.9271	0	3.64	0	7.15088	0	0	K02947 small subunit ribosomal protein S10e
CELL WALL	Cluster-12991.51053	0	9.48333	0	7.60707	0	0	K02960 small subunit ribosomal protein S16e
CELL WALL	Cluster-12991.2579	0	8.42	0	7.51631	0	0	K02964 small subunit ribosomal protein S18e
CELL WALL	Cluster-12991.201840	0	39.8333	0	9.91039	0	0	K02966 small subunit ribosomal protein S19e
CELL WALL	Cluster-12991.7594	0.0733333	11.1667	0	7.149	0	0	K02966 small subunit ribosomal protein S19e
CELL WALL	Cluster-12991.23564	0	36.5467	0	9.51221	0	0	K02969 small subunit ribosomal protein S20e
CELL WALL	Cluster-23522.0	0	4.47	0	6.38816	0	0	K02969 small subunit ribosomal protein S20e
CELL WALL	Cluster-12991.138562	0	0.0266667	0.443333	0	0	3.88191	K02974 small subunit ribosomal protein S24e
CELL WALL	Cluster-12991.43037	0	28.9267	0	9.445	0	0	K02974 small subunit ribosomal protein S24e
CELL WALL	Cluster-12991.4597	0	5.69	0	6.84674	0	0	K02974 small subunit ribosomal protein S24e
CELL WALL	Cluster-12991.5828	0	7.35333	0	7.51533	0	0	K02974 small subunit ribosomal protein S24e
CELL WALL	Cluster-39818.0	0	6.52	0	7.44606	0	0	K02974 small subunit ribosomal protein S24e
CELL WALL	Cluster-12991.49008	0	26.8933	0	8.68543	0	0	K02978 small subunit ribosomal protein S27e
CELL WALL	Cluster-12991.114413	0	3.54	1.77333	0	0	-1.04277	K02978 small subunit ribosomal protein S27e
CELL WALL	Cluster-12991.130914	0	1.37333	0.35	0	0	-2.00714	K02978 small subunit ribosomal protein S27e
CELL WALL	Cluster-12991.17215	0	17.2167	0	8.1082	0	0	K02978 small subunit ribosomal protein S27e
CELL WALL	Cluster-12991.205399	0	4.91667	0	6.94562	0	0	K02978 small subunit ribosomal protein S27e
CELL WALL	Cluster-12991.60287	0	14.8933	0	8.18601	0	0	K02978 small subunit ribosomal protein S27e
CELL WALL	Cluster-12991.960	0	4.58333	0	6.82803	0	0	K02978 small subunit ribosomal protein S27e
CELL WALL	Cluster-12991.26106	0	32.9733	0	9.22709	0	0	K02979 small subunit ribosomal protein S28e
CELL WALL	Cluster-12991.5507	0	7.19667	0	7.1173	0	0	K02979 small subunit ribosomal protein S28e
CELL WALL	Cluster-12991.180830	0	3.58333	0	7.95237	0	0	K02989 small subunit ribosomal protein S5e
CELL WALL	Cluster-12991.183974	0	26.9033	0	8.64467	0	0	K02989 small subunit ribosomal protein S5e
CELL WALL	Cluster-12991.214416	0	5.89	0	7.70877	0	0	K02989 small subunit ribosomal protein S5e
CELL WALL	Cluster-12991.36897	0	3.23	0	6.88689	0	0	K02989 small subunit ribosomal protein S5e
CELL WALL	Cluster-12991.15767	0.0466667	2.70667	0	5.69645	0	0	K02989 small subunit ribosomal protein S5e
CELL WALL	Cluster-12991.164923	0	8.05333	0	8.41549	0	0	K02997 small subunit ribosomal protein S9e
CELL WALL	Cluster-12991.177077	0	3.15	0	7.10156	0	0	K02997 small subunit ribosomal protein S9e
CELL WALL	Cluster-12991.214585	0	4.44667	0	7.46629	0	0	K02997 small subunit ribosomal protein S9e
CELL WALL	Cluster-12991.32467	0	33.6167	0	10.4697	0	0	K02997 small subunit ribosomal protein S9e
CELL WALL	Cluster-12991.6516	0	4.71	0	7.69319	0	0	K02997 small subunit ribosomal protein S9e
CELL WALL	Cluster-12991.119167	9.46	4.81	0	-1.07396	0	0	K03063 26S proteasome regulatory subunit T3
CELL WALL	Cluster-12991.196046	0	1.52667	0	7.92377	0	0	K03063 26S proteasome regulatory subunit T3
CELL WALL	Cluster-12991.115627	0.413333	1.07667	0	1.28035	0	0	K03064 26S proteasome regulatory subunit T4
CELL WALL	Cluster-12991.4163	0	1.34	0	7.24147	0	0	K03064 26S proteasome regulatory subunit T4
CELL WALL	Cluster-12991.102543	2.98667	8.00333	0	1.34393	0	0	K03257 translation initiation factor 4A
CELL WALL	Cluster-12991.90082	246.953	73.0167	0	-1.8444	0	0	K03283 heat shock 70kDa protein 1/2/6/8
CELL WALL	Cluster-12991.16944	0	5.46	0	7.5778	0	0	K03283 heat shock 70kDa protein 1/2/6/8
CELL WALL	Cluster-12991.108240	1.45	0.343333	0	-2.18981	0	0	K03377 N-acetylneuraminate 9-O-acetyltransferase [EC:2.3.1.45]
CELL WALL	Cluster-12991.108242	20.7733	6.36333	0	-1.78702	0	0	K03377 N-acetylneuraminate 9-O-acetyltransferase [EC:2.3.1.45]
CELL WALL	Cluster-12991.108241	0	0.426667	1.26	0	0	1.50619	K03377 N-acetylneuraminate 9-O-acetyltransferase [EC:2.3.1.45]
CELL WALL	Cluster-12991.182359	0.336667	0	1.21333	0	1.68087	0	K03377 N-acetylneuraminate 9-O-acetyltransferase [EC:2.3.1.45]
CELL WALL	Cluster-12991.113081	0	0.93	2.67	0	0	1.46867	K03377 N-acetylneuraminate 9-O-acetyltransferase [EC:2.3.1.45]
CELL WALL	Cluster-12991.113083	8.48333	3.52667	0	-1.34323	0	0	K03377 N-acetylneuraminate 9-O-acetyltransferase [EC:2.3.1.45]
CELL WALL	Cluster-12991.125079	8.82667	1.80333	0	-2.37326	0	0	K03377 N-acetylneuraminate 9-O-acetyltransferase [EC:2.3.1.45]
CELL WALL	Cluster-12991.23506	0	0	1.09667	0	0	6.74975	K03377 N-acetylneuraminate 9-O-acetyltransferase [EC:2.3.1.45]
CELL WALL	Cluster-12991.127642	3.00333	0.943333	0	-1.76155	0	0	K03377 N-acetylneuraminate 9-O-acetyltransferase [EC:2.3.1.45]
CELL WALL	Cluster-12991.115950	3.69667	0.42	0	-3.21279	0	0	K03377 N-acetylneuraminate 9-O-acetyltransferase [EC:2.3.1.45]
CELL WALL	Cluster-12991.115951	0	0	0.803333	0	0	6.90741	K03377 N-acetylneuraminate 9-O-acetyltransferase [EC:2.3.1.45]
CELL WALL	Cluster-12991.218925	0	1.27	0	7.57674	0	0	K03456 serine/threonine-protein phosphatase 2A regulatory subunit A
CELL WALL	Cluster-12991.42329	0	1.03	0	6.88599	0	0	K03781 catalase [EC:1.11.1.6]
CELL WALL	Cluster-12991.60360	0	1.30667	0	7.88779	0	0	K03781 catalase [EC:1.11.1.6]
CELL WALL	Cluster-12991.60363	0.02	11.89	0	9.23358	0	0	K03781 catalase [EC:1.11.1.6]
CELL WALL	Cluster-12991.156915	2.95333	1.54667	0	-1.01487	0	0	K03843 alpha-1,3/alpha-1,6-mannosyltransferase [EC:2.4.1.132 2.4.1.257]
CELL WALL	Cluster-12991.159132	8.61333	1.75	0	-2.37775	0	0	K03860 phosphatidylinositol glycan, class Q
CELL WALL	Cluster-12991.144000	1.08	0.483333	0	-1.24687	0	0	K04392 Ras-related C3 botulinum toxin substrate 1
CELL WALL	Cluster-12991.131576	6.52	2.91	0	-1.22075	0	0	K05349 beta-glucosidase [EC:3.2.1.21]
CELL WALL	Cluster-12991.160878	0	0.163333	2.21333	0	0	3.69009	K05909 laccase [EC:1.10.3.2]
CELL WALL	Cluster-12991.137824	0.25	0.613333	0	1.24475	0	0	K06110 exocyst complex component 3
CELL WALL	Cluster-12991.131359	0.423333	1.10333	0	1.30558	0	0	K06110 exocyst complex component 3
CELL WALL	Cluster-12991.107208	0	0	0.52	0	0	6.69284	K06699 proteasome activator subunit 4
CELL WALL	Cluster-12991.50145	0.616667	0.15	0	-2.1046	0	0	K07195 exocyst complex component 7
CELL WALL	Cluster-33845.0	0.646667	0	0	-7.1258	0	0	K07195 exocyst complex component 7
CELL WALL	Cluster-12991.75044	0.143333	1.06333	0	2.77783	0	0	K07200 5'-AMP-activated protein kinase, regulatory gamma subunit
CELL WALL	Cluster-12991.81790	2.62667	0	0.423333	0	-2.83329	0	K07200 5'-AMP-activated protein kinase, regulatory gamma subunit
CELL WALL	Cluster-12991.133387	3.94667	8.83333	0	1.07492	0	0	K07200 5'-AMP-activated protein kinase, regulatory gamma subunit
CELL WALL	Cluster-12991.81791	0	0.16	1.70333	0	0	3.39296	K07200 5'-AMP-activated protein kinase, regulatory gamma subunit
CELL WALL	Cluster-12991.96538	0.313333	0	1.34	0	1.94892	0	K07213 copper chaperone
CELL WALL	Cluster-12991.82643	1.61333	0.263333	0	-2.68481	0	0	K07213 copper chaperone
CELL WALL	Cluster-12991.101838	3.73	8.74667	0	1.14757	0	0	K07213 copper chaperone
CELL WALL	Cluster-12991.132168	2.96	0.133333	0	-4.56584	0	0	K07964 heparanase [EC:3.2.1.166]
CELL WALL	Cluster-12991.131501	2.98333	0.446667	0	-2.78644	0	0	K07964 heparanase [EC:3.2.1.166]
CELL WALL	Cluster-12991.128297	7.55	0.303333	0	-4.73592	0	0	K07964 heparanase [EC:3.2.1.166]
CELL WALL	Cluster-12991.119339	59.4833	4.95667	0	-3.6732	0	0	K07964 heparanase [EC:3.2.1.166]
CELL WALL	Cluster-12991.119340	0	0	0.396667	0	0	7.19115	K07964 heparanase [EC:3.2.1.166]
CELL WALL	Cluster-12991.70009	0.0366667	0.75	0	4.19746	0	0	K07964 heparanase [EC:3.2.1.166]
CELL WALL	Cluster-12991.117612	3.12	0.89	0	-1.88315	0	0	K07964 heparanase [EC:3.2.1.166]
CELL WALL	Cluster-12991.97633	0.803333	0.203333	0	-2.08965	0	0	K07964 heparanase [EC:3.2.1.166]
CELL WALL	Cluster-12991.97626	1.05	0.0266667	0	-5.17616	0	0	K07964 heparanase [EC:3.2.1.166]
CELL WALL	Cluster-12991.97628	2.66333	1.06	0	-1.41594	0	0	K07964 heparanase [EC:3.2.1.166]
CELL WALL	Cluster-12991.97627	2.73333	0.776667	0	-1.89943	0	0	K07964 heparanase [EC:3.2.1.166]
CELL WALL	Cluster-12991.97632	3.87	0.566667	0	-2.87874	0	0	K07964 heparanase [EC:3.2.1.166]
CELL WALL	Cluster-12991.155105	10.03	1.04333	0	-3.3388	0	0	K07964 heparanase [EC:3.2.1.166]
CELL WALL	Cluster-12991.99635	2.29	0	0	0	-8.40129	0	K08054 calnexin
CELL WALL	Cluster-12991.214343	0.0166667	1.02	0	5.56197	0	0	K08054 calnexin
CELL WALL	Cluster-12991.200059	0	1.58	4.07667	0	0	1.3433	K08235 xyloglucan:xyloglucosyl transferase [EC:2.4.1.207]
CELL WALL	Cluster-12991.93201	56.84	25.25	0	-1.25335	0	0	K08235 xyloglucan:xyloglucosyl transferase [EC:2.4.1.207]
CELL WALL	Cluster-12991.92494	0	0.203333	1.25	0	0	2.49096	K08235 xyloglucan:xyloglucosyl transferase [EC:2.4.1.207]
CELL WALL	Cluster-12991.87452	0.166667	0	2.09	0	3.50977	0	K08235 xyloglucan:xyloglucosyl transferase [EC:2.4.1.207]
CELL WALL	Cluster-12991.140235	0.246667	0	1.7	0	2.6681	0	K08235 xyloglucan:xyloglucosyl transferase [EC:2.4.1.207]
CELL WALL	Cluster-12991.87449	3.25667	0.7	0	-2.25274	0	0	K08235 xyloglucan:xyloglucosyl transferase [EC:2.4.1.207]
CELL WALL	Cluster-12991.10240	0.78	1.93	0	1.23006	0	0	K08235 xyloglucan:xyloglucosyl transferase [EC:2.4.1.207]
CELL WALL	Cluster-12991.137341	0	0	2.25333	0	0	7.67986	K08235 xyloglucan:xyloglucosyl transferase [EC:2.4.1.207]
CELL WALL	Cluster-12991.111912	3.46	0.05	0	-6.26121	0	0	K08235 xyloglucan:xyloglucosyl transferase [EC:2.4.1.207]
CELL WALL	Cluster-12991.111913	17.48	0	0	-11.1067	0	0	K08235 xyloglucan:xyloglucosyl transferase [EC:2.4.1.207]
CELL WALL	Cluster-12991.164859	4.60333	0.416667	0	-3.57269	0	0	K08235 xyloglucan:xyloglucosyl transferase [EC:2.4.1.207]
CELL WALL	Cluster-12991.111909	2.93	1.02667	0	-1.57668	0	0	K08235 xyloglucan:xyloglucosyl transferase [EC:2.4.1.207]
CELL WALL	Cluster-12991.143269	1.82	0.633333	0	-1.61564	0	0	K08332 vacuolar protein 8
CELL WALL	Cluster-12991.85554	6.58	2.75	0	-1.34634	0	0	K08332 vacuolar protein 8
CELL WALL	Cluster-12991.112933	24.2767	8.88333	0	-1.5338	0	0	K08332 vacuolar protein 8
CELL WALL	Cluster-12991.48864	0	30.09	15.3267	0	0	-1.00862	K08511 vesicle-associated membrane protein 72
CELL WALL	Cluster-12991.106275	0	17.2267	7.76667	0	0	-1.1866	K09184 GATA-binding protein, other eukaryote
CELL WALL	Cluster-12991.127384	0	9.75667	20.5433	0	0	1.02407	K09338 homeobox-leucine zipper protein
CELL WALL	Cluster-12991.199868	0	0.106667	1.49	0	0	3.74541	K09422 transcription factor MYB, plant
CELL WALL	Cluster-12991.138384	1.90667	0.04	0	-5.64891	0	0	K09422 transcription factor MYB, plant
CELL WALL	Cluster-12991.15840	2.18333	0	4.92333	0	1.04239	0	K09422 transcription factor MYB, plant
CELL WALL	Cluster-23958.0	0	0	1.25	0	0	6.90737	K09422 transcription factor MYB, plant
CELL WALL	Cluster-12991.4431	0	1.37667	0	7.85763	0	0	K09489 heat shock 70kDa protein 4
CELL WALL	Cluster-12991.164135	0	1.18333	0	7.85863	0	0	K09490 heat shock 70kDa protein 5
CELL WALL	Cluster-12991.174316	0	2.46	0	8.41854	0	0	K09490 heat shock 70kDa protein 5
CELL WALL	Cluster-8884.0	0	0.623333	0	6.90711	0	0	K09490 heat shock 70kDa protein 5
CELL WALL	Cluster-12991.141930	14.9433	7.33333	0	-1.11604	0	0	K09580 protein disulfide-isomerase A1 [EC:5.3.4.1]
CELL WALL	Cluster-12991.107196	0	7.04667	15.92	0	0	1.12478	K09580 protein disulfide-isomerase A1 [EC:5.3.4.1]
CELL WALL	Cluster-7029.0	0	0.95	0	7.18259	0	0	K09833 homogentisate phytyltransferase / homogentisate geranylgeranyltransferase [EC:2.5.1.115 2.5.1.116]
CELL WALL	Cluster-12991.92207	6.47333	3.07667	0	-1.1472	0	0	K09833 homogentisate phytyltransferase / homogentisate geranylgeranyltransferase [EC:2.5.1.115 2.5.1.116]
CELL WALL	Cluster-12991.92206	64.1333	18.61	0	-1.86846	0	0	K09833 homogentisate phytyltransferase / homogentisate geranylgeranyltransferase [EC:2.5.1.115 2.5.1.116]
CELL WALL	Cluster-12991.130911	0.886667	1.97667	0	1.08218	0	0	K10355 actin, other eukaryote
CELL WALL	Cluster-12991.122236	8.12667	22.7367	0	1.41641	0	0	K10355 actin, other eukaryote
CELL WALL	Cluster-12991.106970	7.87333	4.14	0	-1.00156	0	0	K10393 kinesin family member 2/24
CELL WALL	Cluster-12991.184597	0.463333	0	0.0133333	0	-4.89901	0	K10436 microtubule-associated protein, RP/EB family
CELL WALL	Cluster-12991.130392	0.87	0.12	0	-3.12226	0	0	K10436 microtubule-associated protein, RP/EB family
CELL WALL	Cluster-12991.58927	0.263333	0.643333	0	1.17855	0	0	K10761 tRNA(His) guanylyltransferase [EC:2.7.7.79]
CELL WALL	Cluster-12991.117162	0	0.94	0	7.32637	0	0	K10771 AP endonuclease 1 [EC:4.2.99.18]
CELL WALL	Cluster-12991.86067	0.13	1.15333	0	3.02587	0	0	K10891 fanconi anemia group D2 protein
CELL WALL	Cluster-12991.180735	0.233333	4.99667	0	4.35105	0	0	K10891 fanconi anemia group D2 protein
CELL WALL	Cluster-12991.194529	0.323333	4.39667	0	3.6682	0	0	K10891 fanconi anemia group D2 protein
CELL WALL	Cluster-12991.164570	1.04667	10.15	0	3.19825	0	0	K10891 fanconi anemia group D2 protein
CELL WALL	Cluster-12991.47949	2.16	17.11	0	3.03138	0	0	K10891 fanconi anemia group D2 protein
CELL WALL	Cluster-12991.189408	5.1	30.8133	0	2.59733	0	0	K10891 fanconi anemia group D2 protein
CELL WALL	Cluster-12991.162588	6.23	59.9533	0	3.19139	0	0	K10891 fanconi anemia group D2 protein
CELL WALL	Cluster-12991.58494	6.74	33.6533	0	2.26695	0	0	K10891 fanconi anemia group D2 protein
CELL WALL	Cluster-12991.162441	6.74333	34.76	0	2.28994	0	0	K10891 fanconi anemia group D2 protein
CELL WALL	Cluster-12991.71420	6.89	92.86	0	3.65563	0	0	K10891 fanconi anemia group D2 protein
CELL WALL	Cluster-12991.132799	7.77333	49.2833	0	2.58379	0	0	K10891 fanconi anemia group D2 protein
CELL WALL	Cluster-12991.163546	10.6767	62.36	0	2.49027	0	0	K10891 fanconi anemia group D2 protein
CELL WALL	Cluster-12991.89851	11.6067	63.2	0	2.37216	0	0	K10891 fanconi anemia group D2 protein
CELL WALL	Cluster-12991.54092	19.2267	53.2633	0	1.38827	0	0	K10891 fanconi anemia group D2 protein
CELL WALL	Cluster-12991.79788	24.0933	80.95	0	1.66737	0	0	K10891 fanconi anemia group D2 protein
CELL WALL	Cluster-12991.131917	29.2567	0	13.01	0	-1.3168	0	K10891 fanconi anemia group D2 protein
CELL WALL	Cluster-12991.72549	49.0967	123.873	0	1.25653	0	0	K10891 fanconi anemia group D2 protein
CELL WALL	Cluster-12991.79789	83.4633	325.587	0	1.9494	0	0	K10891 fanconi anemia group D2 protein
CELL WALL	Cluster-12991.89850	0	5.40667	0.9	0	0	-2.63407	K10891 fanconi anemia group D2 protein
CELL WALL	Cluster-12991.100679	0.173333	1.07	0	2.58631	0	0	K10999 cellulose synthase A [EC:2.4.1.12]
CELL WALL	Cluster-12991.77441	0	0.56	0.06	0	0	-3.35414	K10999 cellulose synthase A [EC:2.4.1.12]
CELL WALL	Cluster-12991.118146	8.01667	0.85	0	-3.30523	0	0	K10999 cellulose synthase A [EC:2.4.1.12]
CELL WALL	Cluster-12991.115475	13.7067	3.57667	0	-2.01014	0	0	K10999 cellulose synthase A [EC:2.4.1.12]
CELL WALL	Cluster-12991.107606	15.5367	0	6.63	0	-1.40125	0	K10999 cellulose synthase A [EC:2.4.1.12]
CELL WALL	Cluster-12991.113562	0.153333	0	1.19	0	2.7472	0	K10999 cellulose synthase A [EC:2.4.1.12]
CELL WALL	Cluster-12991.115474	0.253333	0	1.76	0	2.67742	0	K10999 cellulose synthase A [EC:2.4.1.12]
CELL WALL	Cluster-12991.115473	1.04667	0.4	0	-1.42187	0	0	K10999 cellulose synthase A [EC:2.4.1.12]
CELL WALL	Cluster-12991.112894	1.70667	0.286667	0	-2.63005	0	0	K10999 cellulose synthase A [EC:2.4.1.12]
CELL WALL	Cluster-12991.182496	1.77333	13.6033	0	2.87943	0	0	K10999 cellulose synthase A [EC:2.4.1.12]
CELL WALL	Cluster-12991.130556	2.69667	0.553333	0	-2.36724	0	0	K10999 cellulose synthase A [EC:2.4.1.12]
CELL WALL	Cluster-12991.113561	9	1.13	0	-3.0662	0	0	K10999 cellulose synthase A [EC:2.4.1.12]
CELL WALL	Cluster-12991.95466	9.25667	0.903333	0	-3.41811	0	0	K10999 cellulose synthase A [EC:2.4.1.12]
CELL WALL	Cluster-12991.50716	9.57	30.0267	0	1.7324	0	0	K10999 cellulose synthase A [EC:2.4.1.12]
CELL WALL	Cluster-12991.93645	0	3.01	0	9.91259	0	0	K10999 cellulose synthase A [EC:2.4.1.12]
CELL WALL	Cluster-12991.178543	3.81	14.09	0	1.81603	0	0	K10999 cellulose synthase A [EC:2.4.1.12]
CELL WALL	Cluster-12991.141271	9.22667	0.00333333	0	-10.9303	0	0	K10999 cellulose synthase A [EC:2.4.1.12]
CELL WALL	Cluster-12991.145688	0	3.59667	0.766667	0	0	-2.27508	K10999 cellulose synthase A [EC:2.4.1.12]
CELL WALL	Cluster-12991.117076	0.236667	0	1.62333	0	2.64268	0	K10999 cellulose synthase A [EC:2.4.1.12]
CELL WALL	Cluster-12991.117072	0.44	0	0.00666667	0	-6.5256	0	K10999 cellulose synthase A [EC:2.4.1.12]
CELL WALL	Cluster-12991.121893	0.813333	0	0	-8.32141	0	0	K10999 cellulose synthase A [EC:2.4.1.12]
CELL WALL	Cluster-12991.117075	1.47667	0.216667	0	-2.85158	0	0	K10999 cellulose synthase A [EC:2.4.1.12]
CELL WALL	Cluster-12991.127249	12.69	0.78	0	-4.09615	0	0	K10999 cellulose synthase A [EC:2.4.1.12]
CELL WALL	Cluster-12991.100681	0	1.09	0	0	0	-7.5823	K10999 cellulose synthase A [EC:2.4.1.12]
CELL WALL	Cluster-12991.113667	0	0	0.783333	0	0	7.14961	K10999 cellulose synthase A [EC:2.4.1.12]
CELL WALL	Cluster-12991.77442	0	1.16667	0.186667	0	0	-2.69143	K10999 cellulose synthase A [EC:2.4.1.12]
CELL WALL	Cluster-12991.72551	5.36667	37.2833	0	2.73332	0	0	K10999 cellulose synthase A [EC:2.4.1.12]
CELL WALL	Cluster-12991.103258	0	0.46	7.70333	0	0	4.02332	K10999 cellulose synthase A [EC:2.4.1.12]
CELL WALL	Cluster-12991.103276	148.42	47.5067	0	-1.7168	0	0	K10999 cellulose synthase A [EC:2.4.1.12]
CELL WALL	Cluster-12991.103256	0.45	0.16	0	-1.59099	0	0	K10999 cellulose synthase A [EC:2.4.1.12]
CELL WALL	Cluster-12991.103266	1.05667	0.31	0	-1.83266	0	0	K10999 cellulose synthase A [EC:2.4.1.12]
CELL WALL	Cluster-12991.103259	2.71333	0.553333	0	-2.38651	0	0	K10999 cellulose synthase A [EC:2.4.1.12]
CELL WALL	Cluster-12991.103274	2.87333	0.8	0	-1.97657	0	0	K10999 cellulose synthase A [EC:2.4.1.12]
CELL WALL	Cluster-12991.103267	3.48333	0.68	0	-2.45587	0	0	K10999 cellulose synthase A [EC:2.4.1.12]
CELL WALL	Cluster-12991.103264	22.7033	5.43333	0	-2.14397	0	0	K10999 cellulose synthase A [EC:2.4.1.12]
CELL WALL	Cluster-12991.103260	119.627	19.1267	0	-2.72727	0	0	K10999 cellulose synthase A [EC:2.4.1.12]
CELL WALL	Cluster-12991.103261	0	0.03	0.343333	0	0	3.59793	K10999 cellulose synthase A [EC:2.4.1.12]
CELL WALL	Cluster-12991.103262	0	0.0433333	1.60667	0	0	5.19179	K10999 cellulose synthase A [EC:2.4.1.12]
CELL WALL	Cluster-12991.121737	0.436667	0	1.78	0	1.8752	0	K10999 cellulose synthase A [EC:2.4.1.12]
CELL WALL	Cluster-12991.121045	4.23	1.69333	0	-1.4	0	0	K10999 cellulose synthase A [EC:2.4.1.12]
CELL WALL	Cluster-12991.117640	21.5467	5.59	0	-2.02786	0	0	K10999 cellulose synthase A [EC:2.4.1.12]
CELL WALL	Cluster-12991.123086	92.8467	26.3567	0	-1.89694	0	0	K10999 cellulose synthase A [EC:2.4.1.12]
CELL WALL	Cluster-12991.103618	0.96	0.176667	0	-2.50074	0	0	K10999 cellulose synthase A [EC:2.4.1.12]
CELL WALL	Cluster-12991.103641	0.413333	0.126667	0	-1.79791	0	0	K10999 cellulose synthase A [EC:2.4.1.12]
CELL WALL	Cluster-12991.103643	1.21667	0.213333	0	-2.57339	0	0	K10999 cellulose synthase A [EC:2.4.1.12]
CELL WALL	Cluster-12991.103640	1.63	0.19	0	-3.1894	0	0	K10999 cellulose synthase A [EC:2.4.1.12]
CELL WALL	Cluster-12991.103628	1.96667	0.51	0	-2.02866	0	0	K10999 cellulose synthase A [EC:2.4.1.12]
CELL WALL	Cluster-12991.103629	2.43333	0	9.97667	0	1.89721	0	K10999 cellulose synthase A [EC:2.4.1.12]
CELL WALL	Cluster-12991.103626	3.05	0.203333	0	-3.98477	0	0	K10999 cellulose synthase A [EC:2.4.1.12]
CELL WALL	Cluster-12991.103644	4.25667	0.956667	0	-2.24383	0	0	K10999 cellulose synthase A [EC:2.4.1.12]
CELL WALL	Cluster-12991.103625	44.5267	5.07333	0	-3.21028	0	0	K10999 cellulose synthase A [EC:2.4.1.12]
CELL WALL	Cluster-12991.103622	60.9467	7.49333	0	-3.10674	0	0	K10999 cellulose synthase A [EC:2.4.1.12]
CELL WALL	Cluster-12991.103623	101.103	13.5967	0	-2.97445	0	0	K10999 cellulose synthase A [EC:2.4.1.12]
CELL WALL	Cluster-12991.103621	0	1.92	7.46333	0	0	1.94263	K10999 cellulose synthase A [EC:2.4.1.12]
CELL WALL	Cluster-12991.103639	0	0.483333	3.38333	0	0	2.73223	K10999 cellulose synthase A [EC:2.4.1.12]
CELL WALL	Cluster-12991.26004	1.55	0.0866667	0	-4.2775	0	0	K10999 cellulose synthase A [EC:2.4.1.12]
CELL WALL	Cluster-12991.126305	0.58	0.0866667	0	-2.86477	0	0	K11000 callose synthase [EC:2.4.1.-]
CELL WALL	Cluster-12991.119343	9.13	4.35667	0	-1.16193	0	0	K11000 callose synthase [EC:2.4.1.-]
CELL WALL	Cluster-12991.111895	1.53333	0.216667	0	-2.89516	0	0	K11000 callose synthase [EC:2.4.1.-]
CELL WALL	Cluster-12991.118365	0.02	0.96	0	5.46733	0	0	K11000 callose synthase [EC:2.4.1.-]
CELL WALL	Cluster-12991.174171	0.113333	0.69	0	2.51578	0	0	K11000 callose synthase [EC:2.4.1.-]
CELL WALL	Cluster-12991.169290	1.05	0	0	-8.21765	0	0	K11000 callose synthase [EC:2.4.1.-]
CELL WALL	Cluster-12991.191200	1.80333	0.69	0	-1.47502	0	0	K11000 callose synthase [EC:2.4.1.-]
CELL WALL	Cluster-12991.826	0	0.0566667	0.85	0	0	3.81531	K11000 callose synthase [EC:2.4.1.-]
CELL WALL	Cluster-12991.96590	0.17	0	0.58	0	1.57691	0	K11000 callose synthase [EC:2.4.1.-]
CELL WALL	Cluster-12991.96593	1.05333	0.46	0	-1.27198	0	0	K11000 callose synthase [EC:2.4.1.-]
CELL WALL	Cluster-12991.86781	1.57	0.773333	0	-1.1151	0	0	K11000 callose synthase [EC:2.4.1.-]
CELL WALL	Cluster-12991.213999	0	9.71	0	9.32253	0	0	K11187 peroxiredoxin 5, atypical 2-Cys peroxiredoxin [EC:1.11.1.15]
CELL WALL	Cluster-12991.92654	1.85333	5.77	0	1.57453	0	0	K11251 histone H2A
CELL WALL	Cluster-12991.132598	0.526667	0	0.156667	0	-1.88983	0	K11320 E1A-binding protein p400 [EC:3.6.4.-]
CELL WALL	Cluster-12991.126011	0.563333	1.37667	0	1.18961	0	0	K11320 E1A-binding protein p400 [EC:3.6.4.-]
CELL WALL	Cluster-12991.139212	0.623333	0	2.69	0	1.97622	0	K11752 diaminohydroxyphosphoribosylaminopyrimidine deaminase / 5-amino-6-(5-phosphoribosylamino)uracil reductase [EC:3.5.4.26 1.1.1.193]
CELL WALL	Cluster-12991.139213	0	3.36333	8.41667	0	0	1.28696	K11752 diaminohydroxyphosphoribosylaminopyrimidine deaminase / 5-amino-6-(5-phosphoribosylamino)uracil reductase [EC:3.5.4.26 1.1.1.193]
CELL WALL	Cluster-12991.116986	14.0567	3.91	0	-1.89287	0	0	K11855 ubiquitin carboxyl-terminal hydrolase 36/42 [EC:3.4.19.12]
CELL WALL	Cluster-12991.113980	57.73	12.4267	0	-2.27145	0	0	K11855 ubiquitin carboxyl-terminal hydrolase 36/42 [EC:3.4.19.12]
CELL WALL	Cluster-12991.110571	72.65	13.33	0	-2.52044	0	0	K11855 ubiquitin carboxyl-terminal hydrolase 36/42 [EC:3.4.19.12]
CELL WALL	Cluster-12991.88603	0	10.5	4.52	0	0	-1.26547	K11982 E3 ubiquitin-protein ligase RNF115/126 [EC:2.3.2.27]
CELL WALL	Cluster-12991.719	0.00666667	0.35	0	5.47202	0	0	K12309 beta-galactosidase [EC:3.2.1.23]
CELL WALL	Cluster-12991.90823	0.04	0.573333	0	3.71969	0	0	K12309 beta-galactosidase [EC:3.2.1.23]
CELL WALL	Cluster-12991.72974	0.113333	0	0.45	0	1.81962	0	K12309 beta-galactosidase [EC:3.2.1.23]
CELL WALL	Cluster-12991.124948	0.14	0	0.843333	0	2.39667	0	K12309 beta-galactosidase [EC:3.2.1.23]
CELL WALL	Cluster-12991.119121	0.293333	0	1.31	0	2.05518	0	K12309 beta-galactosidase [EC:3.2.1.23]
CELL WALL	Cluster-12991.72975	0.42	1.32667	0	1.57482	0	0	K12309 beta-galactosidase [EC:3.2.1.23]
CELL WALL	Cluster-12991.90826	0.586667	0.283333	0	-1.11391	0	0	K12309 beta-galactosidase [EC:3.2.1.23]
CELL WALL	Cluster-12991.88840	0.646667	0	0	-8.57266	0	0	K12309 beta-galactosidase [EC:3.2.1.23]
CELL WALL	Cluster-12991.132632	1.15	0	0.416667	0	-1.63834	0	K12309 beta-galactosidase [EC:3.2.1.23]
CELL WALL	Cluster-12991.118090	8.37667	2.39	0	-1.88615	0	0	K12309 beta-galactosidase [EC:3.2.1.23]
CELL WALL	Cluster-12991.88841	9.70667	0.353333	0	-4.87168	0	0	K12309 beta-galactosidase [EC:3.2.1.23]
CELL WALL	Cluster-12991.211499	12.7567	1.20667	0	-3.47691	0	0	K12309 beta-galactosidase [EC:3.2.1.23]
CELL WALL	Cluster-12991.125413	14.1567	1.73	0	-3.12161	0	0	K12309 beta-galactosidase [EC:3.2.1.23]
CELL WALL	Cluster-12991.88842	19.29	0.256667	0	-6.30271	0	0	K12309 beta-galactosidase [EC:3.2.1.23]
CELL WALL	Cluster-12991.88836	21.2933	0.32	0	-6.16546	0	0	K12309 beta-galactosidase [EC:3.2.1.23]
CELL WALL	Cluster-12991.88837	27.1933	0.576667	0	-5.63929	0	0	K12309 beta-galactosidase [EC:3.2.1.23]
CELL WALL	Cluster-12991.122243	65.5433	13.2533	0	-2.38468	0	0	K12309 beta-galactosidase [EC:3.2.1.23]
CELL WALL	Cluster-12991.118089	0	0.0166667	0.303333	0	0	4.21511	K12309 beta-galactosidase [EC:3.2.1.23]
CELL WALL	Cluster-12991.124947	0	0.22	1.82667	0	0	2.99935	K12309 beta-galactosidase [EC:3.2.1.23]
CELL WALL	Cluster-12991.129216	0	0.01	0.626667	0	0	5.65981	K12309 beta-galactosidase [EC:3.2.1.23]
CELL WALL	Cluster-12991.136262	0	0.86	3.38	0	0	1.92827	K12309 beta-galactosidase [EC:3.2.1.23]
CELL WALL	Cluster-12991.144854	0	8.02	3.97	0	0	-1.04784	K12309 beta-galactosidase [EC:3.2.1.23]
CELL WALL	Cluster-12991.205094	0	0.526667	0	0	0	-7.625	K12309 beta-galactosidase [EC:3.2.1.23]
CELL WALL	Cluster-12991.56566	0	0.856667	0	0	0	-7.97017	K12309 beta-galactosidase [EC:3.2.1.23]
CELL WALL	Cluster-12991.58873	0	0.76	0	0	0	-7.79294	K12309 beta-galactosidase [EC:3.2.1.23]
CELL WALL	Cluster-12991.9531	0	0.333333	0.05	0	0	-2.82991	K12309 beta-galactosidase [EC:3.2.1.23]
CELL WALL	Cluster-12991.142675	1.27	0.426667	0	-1.67025	0	0	K12309 beta-galactosidase [EC:3.2.1.23]
CELL WALL	Cluster-12991.49664	0.0566667	0.503333	0	3.02715	0	0	K12309 beta-galactosidase [EC:3.2.1.23]
CELL WALL	Cluster-12991.142832	0	1.28667	0	7.38051	0	0	K12309 beta-galactosidase [EC:3.2.1.23]
CELL WALL	Cluster-12991.86355	0.286667	0	1.03333	0	1.70558	0	K12309 beta-galactosidase [EC:3.2.1.23]
CELL WALL	Cluster-12991.86354	0.536667	0.0833333	0	-2.72421	0	0	K12309 beta-galactosidase [EC:3.2.1.23]
CELL WALL	Cluster-12991.71246	3.22	0.28	0	-3.61213	0	0	K12309 beta-galactosidase [EC:3.2.1.23]
CELL WALL	Cluster-12991.103377	9.12	1.75333	0	-2.44803	0	0	K12309 beta-galactosidase [EC:3.2.1.23]
CELL WALL	Cluster-12991.34466	0	0.03	0.48	0	0	3.91706	K12309 beta-galactosidase [EC:3.2.1.23]
CELL WALL	Cluster-12991.201542	0	0.533333	0	6.97713	0	0	K12309 beta-galactosidase [EC:3.2.1.23]
CELL WALL	Cluster-12991.88835	0.74	0.0133333	0	-5.83623	0	0	K12309 beta-galactosidase [EC:3.2.1.23]
CELL WALL	Cluster-12991.88838	0.916667	0.02	0	-5.69261	0	0	K12309 beta-galactosidase [EC:3.2.1.23]
CELL WALL	Cluster-12991.39377	2.75667	0	0.506667	0	-2.62344	0	K12309 beta-galactosidase [EC:3.2.1.23]
CELL WALL	Cluster-12991.88830	84.1	1.43333	0	-5.95779	0	0	K12309 beta-galactosidase [EC:3.2.1.23]
CELL WALL	Cluster-12991.193225	2.95667	0	9.30667	0	1.53228	0	K12309 beta-galactosidase [EC:3.2.1.23]
CELL WALL	Cluster-12991.86353	0	0	1.2	0	0	7.09795	K12309 beta-galactosidase [EC:3.2.1.23]
CELL WALL	Cluster-12991.111467	1.28	6.07	0	2.15569	0	0	K12373 hexosaminidase [EC:3.2.1.52]
CELL WALL	Cluster-12991.82250	1.11	0	3.83	0	1.65783	0	K12373 hexosaminidase [EC:3.2.1.52]
CELL WALL	Cluster-12991.75117	0	0.71	0.0133333	0	0	-5.60376	K12373 hexosaminidase [EC:3.2.1.52]
CELL WALL	Cluster-12991.120086	426.473	189.05	0	-1.2574	0	0	K12449 UDP-apiose/xylose synthase
CELL WALL	Cluster-12991.134150	3.64333	0	8.20333	0	1.03426	0	K12450 UDP-glucose 4,6-dehydratase [EC:4.2.1.76]
CELL WALL	Cluster-12991.116341	28.39	9.75333	0	-1.61935	0	0	K12450 UDP-glucose 4,6-dehydratase [EC:4.2.1.76]
CELL WALL	Cluster-12991.96530	0	0.0333333	1.52	0	0	5.43872	K12639 cytochrome P450 family 724 subfamily B polypeptide 1 [EC:1.14.13.-]
CELL WALL	Cluster-12991.42493	9.36	0.746667	0	-3.71398	0	0	K12663 Delta(3,5)-Delta(2,4)-dienoyl-CoA isomerase [EC:5.3.3.-]
CELL WALL	Cluster-12991.69728	0.276667	0.633333	0	1.12694	0	0	K12670 oligosaccharyltransferase complex subunit beta
CELL WALL	Cluster-12991.95232	0.263333	0.946667	0	1.77041	0	0	K12670 oligosaccharyltransferase complex subunit beta
CELL WALL	Cluster-12991.207927	0	1.18	0	7.3851	0	0	K12670 oligosaccharyltransferase complex subunit beta
CELL WALL	Cluster-12991.43642	0	0.35	0	6.56023	0	0	K12852 116 kDa U5 small nuclear ribonucleoprotein component
CELL WALL	Cluster-12991.155705	3.09	0.09	0	-5.20972	0	0	K13065 shikimate O-hydroxycinnamoyltransferase [EC:2.3.1.133]
CELL WALL	Cluster-12991.88757	345.387	0.0766667	0	-12.2094	0	0	K13065 shikimate O-hydroxycinnamoyltransferase [EC:2.3.1.133]
CELL WALL	Cluster-12991.88750	457.917	0.293333	0	-10.6674	0	0	K13065 shikimate O-hydroxycinnamoyltransferase [EC:2.3.1.133]
CELL WALL	Cluster-12991.104541	82.5167	8.93667	0	-3.28714	0	0	K13065 shikimate O-hydroxycinnamoyltransferase [EC:2.3.1.133]
CELL WALL	Cluster-12991.104544	9.7	0.686667	0	-3.89655	0	0	K13065 shikimate O-hydroxycinnamoyltransferase [EC:2.3.1.133]
CELL WALL	Cluster-12991.88751	12.3167	0	0	-9.94368	0	0	K13065 shikimate O-hydroxycinnamoyltransferase [EC:2.3.1.133]
CELL WALL	Cluster-12991.104542	17.4967	0.86	0	-4.43538	0	0	K13065 shikimate O-hydroxycinnamoyltransferase [EC:2.3.1.133]
CELL WALL	Cluster-12991.112428	15.9033	0.1	0	-7.45234	0	0	K13065 shikimate O-hydroxycinnamoyltransferase [EC:2.3.1.133]
CELL WALL	Cluster-12991.93359	0.41	0	0	-7.27705	0	0	K13199 plasminogen activator inhibitor 1 RNA-binding protein
CELL WALL	Cluster-12991.61925	0	0.26	1.11667	0	0	2.09561	K13199 plasminogen activator inhibitor 1 RNA-binding protein
CELL WALL	Cluster-12991.18031	0	1.19667	0	7.10188	0	0	K13379 reversibly glycosylated polypeptide / UDP-arabinopyranose mutase [EC:2.4.1.- 5.4.99.30]
CELL WALL	Cluster-12991.105512	0.15	1.44	0	3.12646	0	0	K13379 reversibly glycosylated polypeptide / UDP-arabinopyranose mutase [EC:2.4.1.- 5.4.99.30]
CELL WALL	Cluster-12991.113699	3.56333	7.99667	0	1.08614	0	0	K13379 reversibly glycosylated polypeptide / UDP-arabinopyranose mutase [EC:2.4.1.- 5.4.99.30]
CELL WALL	Cluster-12991.132045	0	2.00333	5.09667	0	0	1.31162	K13379 reversibly glycosylated polypeptide / UDP-arabinopyranose mutase [EC:2.4.1.- 5.4.99.30]
CELL WALL	Cluster-18663.0	0	1.65667	0	7.4769	0	0	K13379 reversibly glycosylated polypeptide / UDP-arabinopyranose mutase [EC:2.4.1.- 5.4.99.30]
CELL WALL	Cluster-12991.130981	0.0333333	0.566667	0	4.01839	0	0	K13415 protein brassinosteroid insensitive 1 [EC:2.7.10.1 2.7.11.1]
CELL WALL	Cluster-12991.144632	0.47	0	0	-7.33907	0	0	K13415 protein brassinosteroid insensitive 1 [EC:2.7.10.1 2.7.11.1]
CELL WALL	Cluster-12991.100309	1.35333	0.366667	0	-1.95887	0	0	K13415 protein brassinosteroid insensitive 1 [EC:2.7.10.1 2.7.11.1]
CELL WALL	Cluster-12991.126098	7.12	1.10667	0	-2.77126	0	0	K13415 protein brassinosteroid insensitive 1 [EC:2.7.10.1 2.7.11.1]
CELL WALL	Cluster-27388.0	11.03	2.35333	0	-2.16676	0	0	K13416 brassinosteroid insensitive 1-associated receptor kinase 1 [EC:2.7.10.1 2.7.11.1]
CELL WALL	Cluster-12991.186520	5.19333	0	0.976667	0	-2.55026	0	K13420 LRR receptor-like serine/threonine-protein kinase FLS2 [EC:2.7.11.1]
CELL WALL	Cluster-12991.16285	0.873333	0.273333	0	-1.74728	0	0	K13420 LRR receptor-like serine/threonine-protein kinase FLS2 [EC:2.7.11.1]
CELL WALL	Cluster-12991.134802	1.04333	0	6.24667	0	2.49196	0	K13420 LRR receptor-like serine/threonine-protein kinase FLS2 [EC:2.7.11.1]
CELL WALL	Cluster-12991.27750	2.65667	0.976667	0	-1.53188	0	0	K13420 LRR receptor-like serine/threonine-protein kinase FLS2 [EC:2.7.11.1]
CELL WALL	Cluster-12991.89223	3.33333	0	0	-9.89819	0	0	K13420 LRR receptor-like serine/threonine-protein kinase FLS2 [EC:2.7.11.1]
CELL WALL	Cluster-12991.91342	3.42	0.00333333	0	-9.56366	0	0	K13420 LRR receptor-like serine/threonine-protein kinase FLS2 [EC:2.7.11.1]
CELL WALL	Cluster-12991.117736	3.72333	0.13	0	-4.92121	0	0	K13420 LRR receptor-like serine/threonine-protein kinase FLS2 [EC:2.7.11.1]
CELL WALL	Cluster-12991.141204	6	0.12	0	-5.68195	0	0	K13420 LRR receptor-like serine/threonine-protein kinase FLS2 [EC:2.7.11.1]
CELL WALL	Cluster-12991.124936	8.45	0	0	-11.5495	0	0	K13420 LRR receptor-like serine/threonine-protein kinase FLS2 [EC:2.7.11.1]
CELL WALL	Cluster-12991.90315	0.77	0.36	0	-1.183	0	0	K13420 LRR receptor-like serine/threonine-protein kinase FLS2 [EC:2.7.11.1]
CELL WALL	Cluster-12991.136490	0.223333	0	1.78	0	2.96974	0	K13420 LRR receptor-like serine/threonine-protein kinase FLS2 [EC:2.7.11.1]
CELL WALL	Cluster-12991.166390	0.45	6.80667	0	3.85505	0	0	K13420 LRR receptor-like serine/threonine-protein kinase FLS2 [EC:2.7.11.1]
CELL WALL	Cluster-12991.66890	0.65	1.60333	0	1.22542	0	0	K13420 LRR receptor-like serine/threonine-protein kinase FLS2 [EC:2.7.11.1]
CELL WALL	Cluster-12991.191908	0.673333	15.15	0	4.46953	0	0	K13420 LRR receptor-like serine/threonine-protein kinase FLS2 [EC:2.7.11.1]
CELL WALL	Cluster-12991.55707	1.79333	23.2933	0	3.63533	0	0	K13420 LRR receptor-like serine/threonine-protein kinase FLS2 [EC:2.7.11.1]
CELL WALL	Cluster-12991.186912	0	0	0.533333	0	7.09704	0	K13430 serine/threonine-protein kinase PBS1 [EC:2.7.11.1]
CELL WALL	Cluster-12991.149288	2.67	1.05333	0	-1.43095	0	0	K13430 serine/threonine-protein kinase PBS1 [EC:2.7.11.1]
CELL WALL	Cluster-12991.213252	0	0.353333	0	6.30406	0	0	K13525 transitional endoplasmic reticulum ATPase
CELL WALL	Cluster-12991.3779	0	2.19667	0	9.03739	0	0	K13525 transitional endoplasmic reticulum ATPase
CELL WALL	Cluster-12991.179969	0	0.166667	0.526667	0	0	1.62996	K13648 alpha-1,4-galacturonosyltransferase [EC:2.4.1.43]
CELL WALL	Cluster-12991.48872	0.626667	1.70667	0	1.37183	0	0	K13648 alpha-1,4-galacturonosyltransferase [EC:2.4.1.43]
CELL WALL	Cluster-12991.179527	4.55	2.02333	0	-1.26019	0	0	K13648 alpha-1,4-galacturonosyltransferase [EC:2.4.1.43]
CELL WALL	Cluster-12991.108413	1.68667	0	0	-8.96731	0	0	K13648 alpha-1,4-galacturonosyltransferase [EC:2.4.1.43]
CELL WALL	Cluster-12991.108416	3.73333	0	0	-10.0952	0	0	K13648 alpha-1,4-galacturonosyltransferase [EC:2.4.1.43]
CELL WALL	Cluster-12991.124977	7.86	3.35667	0	-1.31133	0	0	K13648 alpha-1,4-galacturonosyltransferase [EC:2.4.1.43]
CELL WALL	Cluster-12991.124979	0	11.46	25.3733	0	0	1.09751	K13648 alpha-1,4-galacturonosyltransferase [EC:2.4.1.43]
CELL WALL	Cluster-12991.155352	1.76333	0.773333	0	-1.26351	0	0	K13648 alpha-1,4-galacturonosyltransferase [EC:2.4.1.43]
CELL WALL	Cluster-12991.109856	1.34667	0.313333	0	-2.12375	0	0	K13648 alpha-1,4-galacturonosyltransferase [EC:2.4.1.43]
CELL WALL	Cluster-12991.64626	5.87	2.32667	0	-1.43035	0	0	K13648 alpha-1,4-galacturonosyltransferase [EC:2.4.1.43]
CELL WALL	Cluster-12991.131895	0	4.79	10.9967	0	0	1.15705	K13648 alpha-1,4-galacturonosyltransferase [EC:2.4.1.43]
CELL WALL	Cluster-12991.196613	0	1.86	4.18667	0	0	1.12521	K13648 alpha-1,4-galacturonosyltransferase [EC:2.4.1.43]
CELL WALL	Cluster-12991.105317	7.66	2.89	0	-1.49377	0	0	K13648 alpha-1,4-galacturonosyltransferase [EC:2.4.1.43]
CELL WALL	Cluster-12991.105316	0	0.00333333	0.28	0	0	5.74452	K13648 alpha-1,4-galacturonosyltransferase [EC:2.4.1.43]
CELL WALL	Cluster-12991.42334	0.883333	0	0	-7.49433	0	0	K13680 beta-mannan synthase [EC:2.4.1.32]
CELL WALL	Cluster-12991.152165	1.70667	0.16	0	-3.49324	0	0	K13680 beta-mannan synthase [EC:2.4.1.32]
CELL WALL	Cluster-12991.89581	1.85333	0.0133333	0	-7.28813	0	0	K13680 beta-mannan synthase [EC:2.4.1.32]
CELL WALL	Cluster-12991.72393	2.15333	0	0	-9.39417	0	0	K13680 beta-mannan synthase [EC:2.4.1.32]
CELL WALL	Cluster-12991.218551	0	0.923333	0	7.91651	0	0	K13680 beta-mannan synthase [EC:2.4.1.32]
CELL WALL	Cluster-4598.0	0	0.57	0	6.51715	0	0	K13680 beta-mannan synthase [EC:2.4.1.32]
CELL WALL	Cluster-12991.133939	0.09	0.426667	0	2.21214	0	0	K13680 beta-mannan synthase [EC:2.4.1.32]
CELL WALL	Cluster-12991.40534	0.08	0.456667	0	2.43915	0	0	K13680 beta-mannan synthase [EC:2.4.1.32]
CELL WALL	Cluster-12991.155701	1.52333	0.356667	0	-2.14607	0	0	K13680 beta-mannan synthase [EC:2.4.1.32]
CELL WALL	Cluster-12991.86252	0	9.77667	20.9667	0	0	1.05493	K13681 xyloglucan fucosyltransferase [EC:2.4.1.-]
CELL WALL	Cluster-12991.148840	0.143333	0	1.13667	0	2.9539	0	K13699 abhydrolase domain-containing protein 5 [EC:2.3.1.51]
CELL WALL	Cluster-12991.119376	0.903333	0	0	-7.30658	0	0	K13699 abhydrolase domain-containing protein 5 [EC:2.3.1.51]
CELL WALL	Cluster-12991.95636	3.92667	1.37667	0	-1.60032	0	0	K14012 UBX domain-containing protein 1
CELL WALL	Cluster-12991.122717	8.46333	18.5367	0	1.04091	0	0	K14190 GDP-L-galactose phosphorylase [EC:2.7.7.69]
CELL WALL	Cluster-12991.124452	23.14	51.0367	0	1.05531	0	0	K14190 GDP-L-galactose phosphorylase [EC:2.7.7.69]
CELL WALL	Cluster-12991.118221	0	16.0333	6.23	0	0	-1.40499	K14190 GDP-L-galactose phosphorylase [EC:2.7.7.69]
CELL WALL	Cluster-12991.120157	0	8.64333	3.42	0	0	-1.38849	K14190 GDP-L-galactose phosphorylase [EC:2.7.7.69]
CELL WALL	Cluster-12991.136650	0	28.0033	11.72	0	0	-1.30269	K14190 GDP-L-galactose phosphorylase [EC:2.7.7.69]
CELL WALL	Cluster-12991.113309	18.22	46.1567	0	1.27202	0	0	K14190 GDP-L-galactose phosphorylase [EC:2.7.7.69]
CELL WALL	Cluster-12991.15654	0	1.25	0	7.47814	0	0	K14190 GDP-L-galactose phosphorylase [EC:2.7.7.69]
CELL WALL	Cluster-12991.135095	0	1.96333	4.71333	0	0	1.2125	K14412 alpha-1,4-fucosyltransferase [EC:2.4.1.65]
CELL WALL	Cluster-12991.106403	12.9	27.62	0	1.00951	0	0	K14454 aspartate aminotransferase, cytoplasmic [EC:2.6.1.1]
CELL WALL	Cluster-12991.68857	1.67667	0.24	0	-2.89049	0	0	K14504 xyloglucan:xyloglucosyl transferase TCH4 [EC:2.4.1.207]
CELL WALL	Cluster-12991.54123	2.45667	0.0566667	0	-5.4983	0	0	K14504 xyloglucan:xyloglucosyl transferase TCH4 [EC:2.4.1.207]
CELL WALL	Cluster-12991.216225	2.51333	0	0	-7.9433	0	0	K14504 xyloglucan:xyloglucosyl transferase TCH4 [EC:2.4.1.207]
CELL WALL	Cluster-12991.89202	3.08333	1.07	0	-1.60413	0	0	K14504 xyloglucan:xyloglucosyl transferase TCH4 [EC:2.4.1.207]
CELL WALL	Cluster-12991.89201	112.577	14.8133	0	-2.99577	0	0	K14504 xyloglucan:xyloglucosyl transferase TCH4 [EC:2.4.1.207]
CELL WALL	Cluster-12991.89614	0.276667	0	0.783333	0	1.34336	0	K14611 solute carrier family 23 (nucleobase transporter), member 1
CELL WALL	Cluster-12991.116091	0	27.59	64.6867	0	0	1.18396	K14611 solute carrier family 23 (nucleobase transporter), member 1
CELL WALL	Cluster-12991.121326	0	10.3867	27.7333	0	0	1.36586	K14611 solute carrier family 23 (nucleobase transporter), member 1
CELL WALL	Cluster-12991.121328	0	0.45	1.38667	0	0	1.58341	K14611 solute carrier family 23 (nucleobase transporter), member 1
CELL WALL	Cluster-12991.135617	0	0.23	1.47	0	0	2.65342	K14611 solute carrier family 23 (nucleobase transporter), member 1
CELL WALL	Cluster-12991.104867	4.26333	0	0	-8.15158	0	0	K14771 U3 small nucleolar RNA-associated protein 19
CELL WALL	Cluster-12991.109291	0.99	0	0	-8.08755	0	0	K14963 COMPASS component SWD3
CELL WALL	Cluster-12991.109397	0	0.206667	1.11333	0	0	2.4197	K14963 COMPASS component SWD3
CELL WALL	Cluster-12991.212576	0	1.65	0	8.28654	0	0	K15042 importin subunit alpha-6/7
CELL WALL	Cluster-12991.112841	5.06333	0	2.34333	0	-1.28807	0	K15042 importin subunit alpha-6/7
CELL WALL	Cluster-12991.73457	6.05667	0.00666667	0	-9.51868	0	0	K15042 importin subunit alpha-6/7
CELL WALL	Cluster-12991.15524	0	3.45	0	8.79588	0	0	K15102 solute carrier family 25 (mitochondrial phosphate transporter), member 3
CELL WALL	Cluster-12991.6759	0	0.83	0	6.58595	0	0	K15102 solute carrier family 25 (mitochondrial phosphate transporter), member 3
CELL WALL	Cluster-12991.112658	13.39	0.0533333	0	-8.12505	0	0	K15102 solute carrier family 25 (mitochondrial phosphate transporter), member 3
CELL WALL	Cluster-12991.130390	0	1.01333	2.57333	0	0	1.31657	K15102 solute carrier family 25 (mitochondrial phosphate transporter), member 3
CELL WALL	Cluster-12991.17501	0	6.35333	0	9.46576	0	0	K15104 solute carrier family 25 (mitochondrial oxoglutarate transporter), member 11
CELL WALL	Cluster-12991.22123	0	1.01333	0	6.82961	0	0	K15104 solute carrier family 25 (mitochondrial oxoglutarate transporter), member 11
CELL WALL	Cluster-12991.75037	1.94667	0.103333	0	-4.34044	0	0	K15333 tRNA guanosine-2'-O-methyltransferase [EC:2.1.1.34]
CELL WALL	Cluster-12991.105768	7.37667	2.37667	0	-1.71617	0	0	K15333 tRNA guanosine-2'-O-methyltransferase [EC:2.1.1.34]
CELL WALL	Cluster-12991.166629	10.36	2.97	0	-1.88552	0	0	K15333 tRNA guanosine-2'-O-methyltransferase [EC:2.1.1.34]
CELL WALL	Cluster-12991.98936	0	0.76	5.29667	0	0	2.72731	K15333 tRNA guanosine-2'-O-methyltransferase [EC:2.1.1.34]
CELL WALL	Cluster-12991.96383	0.293333	1.59667	0	2.31631	0	0	K15333 tRNA guanosine-2'-O-methyltransferase [EC:2.1.1.34]
CELL WALL	Cluster-12991.55257	0.623333	0.14	0	-2.25041	0	0	K15333 tRNA guanosine-2'-O-methyltransferase [EC:2.1.1.34]
CELL WALL	Cluster-12991.135730	0.636667	0	3.84333	0	2.49061	0	K15333 tRNA guanosine-2'-O-methyltransferase [EC:2.1.1.34]
CELL WALL	Cluster-12991.166903	0.733333	3.17667	0	2.02211	0	0	K15333 tRNA guanosine-2'-O-methyltransferase [EC:2.1.1.34]
CELL WALL	Cluster-12991.130929	0.773333	0	0	-7.38411	0	0	K15333 tRNA guanosine-2'-O-methyltransferase [EC:2.1.1.34]
CELL WALL	Cluster-12991.98816	2.15667	0	1.04667	0	-1.18435	0	K15333 tRNA guanosine-2'-O-methyltransferase [EC:2.1.1.34]
CELL WALL	Cluster-12991.158059	3.99667	0.35	0	-3.5951	0	0	K15333 tRNA guanosine-2'-O-methyltransferase [EC:2.1.1.34]
CELL WALL	Cluster-12991.130087	5.23	0	12.65	0	1.12417	0	K15333 tRNA guanosine-2'-O-methyltransferase [EC:2.1.1.34]
CELL WALL	Cluster-12991.94224	8.04	0.593333	0	-3.84088	0	0	K15333 tRNA guanosine-2'-O-methyltransferase [EC:2.1.1.34]
CELL WALL	Cluster-12991.131944	14.5467	3.83333	0	-2.00746	0	0	K15333 tRNA guanosine-2'-O-methyltransferase [EC:2.1.1.34]
CELL WALL	Cluster-12991.118903	25.39	0.123333	0	-7.75371	0	0	K15333 tRNA guanosine-2'-O-methyltransferase [EC:2.1.1.34]
CELL WALL	Cluster-12991.108954	40.6833	0.12	0	-8.49831	0	0	K15333 tRNA guanosine-2'-O-methyltransferase [EC:2.1.1.34]
CELL WALL	Cluster-12991.106812	86.8633	37.83	0	-1.28452	0	0	K15333 tRNA guanosine-2'-O-methyltransferase [EC:2.1.1.34]
CELL WALL	Cluster-12991.94008	111.917	10.36	0	-3.51025	0	0	K15333 tRNA guanosine-2'-O-methyltransferase [EC:2.1.1.34]
CELL WALL	Cluster-12991.162742	0	0.733333	0.303333	0	0	-1.30021	K15333 tRNA guanosine-2'-O-methyltransferase [EC:2.1.1.34]
CELL WALL	Cluster-12991.215784	0	0	2.19	0	0	9.07913	K15333 tRNA guanosine-2'-O-methyltransferase [EC:2.1.1.34]
CELL WALL	Cluster-12991.51009	0	1.54	0.363333	0	0	-2.13813	K15333 tRNA guanosine-2'-O-methyltransferase [EC:2.1.1.34]
CELL WALL	Cluster-12991.71770	0	0.106667	0.71	0	0	2.7248	K15333 tRNA guanosine-2'-O-methyltransferase [EC:2.1.1.34]
CELL WALL	Cluster-12991.76544	0	0.48	1.91	0	0	1.93669	K15333 tRNA guanosine-2'-O-methyltransferase [EC:2.1.1.34]
CELL WALL	Cluster-12991.94701	0	0.976667	2.17	0	0	1.11171	K15333 tRNA guanosine-2'-O-methyltransferase [EC:2.1.1.34]
CELL WALL	Cluster-12991.96698	2.22	0.39	0	-2.55498	0	0	K15400 omega-hydroxypalmitate O-feruloyl transferase [EC:2.3.1.188]
CELL WALL	Cluster-12991.96705	2.89333	1.05667	0	-1.54403	0	0	K15400 omega-hydroxypalmitate O-feruloyl transferase [EC:2.3.1.188]
CELL WALL	Cluster-12991.109062	12.0867	0.123333	0	-6.67743	0	0	K15400 omega-hydroxypalmitate O-feruloyl transferase [EC:2.3.1.188]
CELL WALL	Cluster-12991.109063	17.4967	0.0966667	0	-7.59677	0	0	K15400 omega-hydroxypalmitate O-feruloyl transferase [EC:2.3.1.188]
CELL WALL	Cluster-12991.96699	61.01	26.7933	0	-1.26893	0	0	K15400 omega-hydroxypalmitate O-feruloyl transferase [EC:2.3.1.188]
CELL WALL	Cluster-12991.122113	3.53667	0	0	-8.3862	0	0	K15402 fatty acid omega-hydroxylase [EC:1.14.-.-]
CELL WALL	Cluster-12991.119960	13.99	0	0	-11.9881	0	0	K15402 fatty acid omega-hydroxylase [EC:1.14.-.-]
CELL WALL	Cluster-12991.115767	14.6133	0.05	0	-8.24319	0	0	K15402 fatty acid omega-hydroxylase [EC:1.14.-.-]
CELL WALL	Cluster-12991.119953	399.247	0.0433333	0	-13.2878	0	0	K15402 fatty acid omega-hydroxylase [EC:1.14.-.-]
CELL WALL	Cluster-12991.67595	1.32333	0.0733333	0	-4.2385	0	0	K15402 fatty acid omega-hydroxylase [EC:1.14.-.-]
CELL WALL	Cluster-12991.90085	3.03333	0.00666667	0	-8.85972	0	0	K15920 xylan 1,4-beta-xylosidase [EC:3.2.1.37]
CELL WALL	Cluster-12991.90086	12.04	0.813333	0	-3.94644	0	0	K15920 xylan 1,4-beta-xylosidase [EC:3.2.1.37]
CELL WALL	Cluster-12991.72674	0	0	1.22333	0	0	8.13613	K15920 xylan 1,4-beta-xylosidase [EC:3.2.1.37]
CELL WALL	Cluster-12991.115752	1.11333	0.0333333	0	-5.13599	0	0	K15920 xylan 1,4-beta-xylosidase [EC:3.2.1.37]
CELL WALL	Cluster-12991.111029	1.68	0	0	-8.66805	0	0	K15920 xylan 1,4-beta-xylosidase [EC:3.2.1.37]
CELL WALL	Cluster-12991.119077	0.38	0	0	-6.90625	0	0	K15920 xylan 1,4-beta-xylosidase [EC:3.2.1.37]
CELL WALL	Cluster-12991.122733	33.5833	0.0466667	0	-9.53695	0	0	K15920 xylan 1,4-beta-xylosidase [EC:3.2.1.37]
CELL WALL	Cluster-12991.106816	14.0867	3.27667	0	-2.1901	0	0	K15925 alpha-D-xyloside xylohydrolase [EC:3.2.1.177]
CELL WALL	Cluster-12991.114181	0.03	0	0.543333	0	4.01281	0	K15925 alpha-D-xyloside xylohydrolase [EC:3.2.1.177]
CELL WALL	Cluster-12991.76013	0.03	0.506667	0	3.9795	0	0	K16055 trehalose 6-phosphate synthase/phosphatase [EC:2.4.1.15 3.1.3.12]
CELL WALL	Cluster-12991.98682	0.0666667	0.623333	0	3.09808	0	0	K16055 trehalose 6-phosphate synthase/phosphatase [EC:2.4.1.15 3.1.3.12]
CELL WALL	Cluster-12991.98681	3.81333	8.77667	0	1.13128	0	0	K16055 trehalose 6-phosphate synthase/phosphatase [EC:2.4.1.15 3.1.3.12]
CELL WALL	Cluster-12991.138624	9.57	23.3333	0	1.19272	0	0	K16055 trehalose 6-phosphate synthase/phosphatase [EC:2.4.1.15 3.1.3.12]
CELL WALL	Cluster-12991.53064	0	11.5333	4.6	0	0	-1.35848	K16055 trehalose 6-phosphate synthase/phosphatase [EC:2.4.1.15 3.1.3.12]
CELL WALL	Cluster-12991.98683	0	8.92333	3.33333	0	0	-1.4771	K16055 trehalose 6-phosphate synthase/phosphatase [EC:2.4.1.15 3.1.3.12]
CELL WALL	Cluster-12991.120925	0	0.806667	0	7.39746	0	0	K16055 trehalose 6-phosphate synthase/phosphatase [EC:2.4.1.15 3.1.3.12]
CELL WALL	Cluster-12991.98685	4.95333	0.883333	0	-2.55592	0	0	K16055 trehalose 6-phosphate synthase/phosphatase [EC:2.4.1.15 3.1.3.12]
CELL WALL	Cluster-12991.124621	6.43	1.98667	0	-1.78669	0	0	K16055 trehalose 6-phosphate synthase/phosphatase [EC:2.4.1.15 3.1.3.12]
CELL WALL	Cluster-12991.45133	0	0.71	4.05333	0	0	2.46293	K16055 trehalose 6-phosphate synthase/phosphatase [EC:2.4.1.15 3.1.3.12]
CELL WALL	Cluster-12991.107686	0.566667	0.273333	0	-1.11132	0	0	K16297 serine carboxypeptidase-like clade II [EC:3.4.16.-]
CELL WALL	Cluster-12991.115885	50.0467	9.68667	0	-2.44353	0	0	K16297 serine carboxypeptidase-like clade II [EC:3.4.16.-]
CELL WALL	Cluster-12991.67664	0	0	0.46	0	0	7.052	K16297 serine carboxypeptidase-like clade II [EC:3.4.16.-]
CELL WALL	Cluster-12991.103615	0.626667	0	0	-6.81129	0	0	K16297 serine carboxypeptidase-like clade II [EC:3.4.16.-]
CELL WALL	Cluster-12991.171801	15.2467	6.12667	0	-1.34033	0	0	K16297 serine carboxypeptidase-like clade II [EC:3.4.16.-]
CELL WALL	Cluster-12991.44868	3.87333	0	1.19333	0	-1.83375	0	K16297 serine carboxypeptidase-like clade II [EC:3.4.16.-]
CELL WALL	Cluster-12991.87189	4.00333	1.45333	0	-1.52927	0	0	K16297 serine carboxypeptidase-like clade II [EC:3.4.16.-]
CELL WALL	Cluster-12991.156173	11.4067	2.22333	0	-2.43361	0	0	K16297 serine carboxypeptidase-like clade II [EC:3.4.16.-]
CELL WALL	Cluster-12991.160160	2.4	0.123333	0	-4.41657	0	0	K16297 serine carboxypeptidase-like clade II [EC:3.4.16.-]
CELL WALL	Cluster-12991.95877	7.98	0.283333	0	-4.93799	0	0	K16297 serine carboxypeptidase-like clade II [EC:3.4.16.-]
CELL WALL	Cluster-12991.75606	9.98333	0.216667	0	-5.63842	0	0	K16297 serine carboxypeptidase-like clade II [EC:3.4.16.-]
CELL WALL	Cluster-12991.96694	18.51	0.196667	0	-6.56002	0	0	K16297 serine carboxypeptidase-like clade II [EC:3.4.16.-]
CELL WALL	Cluster-12991.70119	0	0.0333333	1.31	0	0	5.35715	K16297 serine carboxypeptidase-like clade II [EC:3.4.16.-]
CELL WALL	Cluster-12991.139545	0	0.33	0	7.50644	0	0	K16573 gamma-tubulin complex component 6
CELL WALL	Cluster-12991.96421	0.79	0.0566667	0	-3.94559	0	0	K16573 gamma-tubulin complex component 6
CELL WALL	Cluster-12991.90601	1.21333	0.03	0	-5.31274	0	0	K16573 gamma-tubulin complex component 6
CELL WALL	Cluster-12991.141451	0	2.52667	0.68	0	0	-1.94695	K16573 gamma-tubulin complex component 6
CELL WALL	Cluster-12991.151404	0	0.873333	0	0	0	-7.12942	K16573 gamma-tubulin complex component 6
CELL WALL	Cluster-12991.50662	3.67	15.0167	0	1.9795	0	0	K16675 palmitoyltransferase ZDHHC9/14/18 [EC:2.3.1.225]
CELL WALL	Cluster-12991.132328	10.1733	39.1833	0	1.87241	0	0	K17081 prohibitin 2
CELL WALL	Cluster-12991.125080	0.00666667	1.47	0	7.08506	0	0	K17085 transmembrane 9 superfamily member 1
CELL WALL	Cluster-12991.109994	0	0.0833333	0.623333	0	0	2.84291	K17085 transmembrane 9 superfamily member 1
CELL WALL	Cluster-12991.220434	0	0.463333	0	6.65521	0	0	K17086 transmembrane 9 superfamily member 2/4
CELL WALL	Cluster-12991.112390	43.3733	0	104.46	0	1.11951	0	K17098 annexin D
CELL WALL	Cluster-12991.12406	0	1.08667	0	7.50045	0	0	K17263 cullin-associated NEDD8-dissociated protein 1
CELL WALL	Cluster-12991.108199	11.45	4.11333	0	-1.56267	0	0	K17500 integrin-linked kinase-associated serine/threonine phosphatase 2C [EC:3.1.3.16]
CELL WALL	Cluster-12991.108198	0	0.153333	1.02667	0	0	2.78959	K17500 integrin-linked kinase-associated serine/threonine phosphatase 2C [EC:3.1.3.16]
CELL WALL	Cluster-12991.129596	0.206667	0.676667	0	1.63525	0	0	K17732 mitochondrial-processing peptidase subunit beta [EC:3.4.24.64]
CELL WALL	Cluster-12991.81175	0.363333	1.06667	0	1.44382	0	0	K17732 mitochondrial-processing peptidase subunit beta [EC:3.4.24.64]
CELL WALL	Cluster-12991.133217	1.17	2.91333	0	1.22933	0	0	K17732 mitochondrial-processing peptidase subunit beta [EC:3.4.24.64]
CELL WALL	Cluster-12991.11384	0	1.94333	0	8.90095	0	0	K17732 mitochondrial-processing peptidase subunit beta [EC:3.4.24.64]
CELL WALL	Cluster-12991.91384	3.47333	1.33	0	-1.45937	0	0	K18443 golgi-specific brefeldin A-resistance guanine nucleotide exchange factor 1
CELL WALL	Cluster-12991.91107	0.866667	0	0	-7.71639	0	0	K18592 gamma-glutamyltranspeptidase / glutathione hydrolase / leukotriene-C4 hydrolase [EC:2.3.2.2 3.4.19.13 3.4.19.14]
CELL WALL	Cluster-12991.73107	6.72333	0.276667	0	-4.68475	0	0	K18592 gamma-glutamyltranspeptidase / glutathione hydrolase / leukotriene-C4 hydrolase [EC:2.3.2.2 3.4.19.13 3.4.19.14]
CELL WALL	Cluster-12991.29738	0	0.343333	1.64667	0	0	2.19349	K18592 gamma-glutamyltranspeptidase / glutathione hydrolase / leukotriene-C4 hydrolase [EC:2.3.2.2 3.4.19.13 3.4.19.14]
CELL WALL	Cluster-12991.168995	5.11333	2.54333	0	-1.0925	0	0	K18789 xylogalacturonan beta-1,3-xylosyltransferase [EC:2.4.2.41]
CELL WALL	Cluster-12991.74513	6.77333	2.73333	0	-1.38219	0	0	K18789 xylogalacturonan beta-1,3-xylosyltransferase [EC:2.4.2.41]
CELL WALL	Cluster-12991.74512	0	0.303333	0.82	0	0	1.45475	K18789 xylogalacturonan beta-1,3-xylosyltransferase [EC:2.4.2.41]
CELL WALL	Cluster-12991.159699	3.56333	1.79667	0	-1.08034	0	0	K18789 xylogalacturonan beta-1,3-xylosyltransferase [EC:2.4.2.41]
CELL WALL	Cluster-12991.80678	0.00333333	2.84333	0	8.94175	0	0	K18789 xylogalacturonan beta-1,3-xylosyltransferase [EC:2.4.2.41]
CELL WALL	Cluster-12991.136735	0.243333	1.11667	0	2.16972	0	0	K18789 xylogalacturonan beta-1,3-xylosyltransferase [EC:2.4.2.41]
CELL WALL	Cluster-12991.107957	3.10667	0	1.38333	0	-1.31894	0	K18789 xylogalacturonan beta-1,3-xylosyltransferase [EC:2.4.2.41]
CELL WALL	Cluster-12991.159698	0	0.95	2.03	0	0	1.06343	K18789 xylogalacturonan beta-1,3-xylosyltransferase [EC:2.4.2.41]
CELL WALL	Cluster-12991.45741	0	0.643333	1.36	0	0	1.03573	K18789 xylogalacturonan beta-1,3-xylosyltransferase [EC:2.4.2.41]
CELL WALL	Cluster-12991.120857	16.1167	0.303333	0	-5.80591	0	0	K18801 glucuronoxylan 4-O-methyltransferase [EC:2.1.1.112]
CELL WALL	Cluster-12991.99076	2.27	0.14	0	-4.11484	0	0	K18806 kinesin family member 7
CELL WALL	Cluster-12991.76646	8.12333	0.846667	0	-3.34763	0	0	K18806 kinesin family member 7
CELL WALL	Cluster-12991.100218	0	0.306667	1.09333	0	0	1.79527	K18806 kinesin family member 7
CELL WALL	Cluster-12991.99075	0	0	0.573333	0	0	8.03648	K18806 kinesin family member 7
CELL WALL	Cluster-12991.99080	0	0.1	1.09667	0	0	3.42852	K18806 kinesin family member 7
CELL WALL	Cluster-12991.184786	0	1.43667	0.463333	0	0	-1.62857	K19033 RPS31; 30S ribosomal protein S31
CELL WALL	Cluster-12991.217397	0.193333	3.54333	0	4.16138	0	0	K19613 leucine-rich repeat protein SHOC2
CELL WALL	Cluster-12991.191771	0.586667	0.0266667	0	-4.57107	0	0	K19791 iron transport multicopper oxidase
CELL WALL	Cluster-12991.117812	0	4.24	11.8733	0	0	1.43893	K19791 iron transport multicopper oxidase
CELL WALL	Cluster-12991.102592	15.9633	2.75667	0	-2.57679	0	0	K19882 O-palmitoleoyl-L-serine hydrolase [EC:3.1.1.98]
CELL WALL	Cluster-12991.93793	24.5367	5.54667	0	-2.22472	0	0	K19882 O-palmitoleoyl-L-serine hydrolase [EC:3.1.1.98]
CELL WALL	Cluster-12991.109415	0.68	0	2.21333	0	1.57771	0	K19882 O-palmitoleoyl-L-serine hydrolase [EC:3.1.1.98]
CELL WALL	Cluster-12991.126902	1.54	0.35	0	-2.26648	0	0	K19882 O-palmitoleoyl-L-serine hydrolase [EC:3.1.1.98]
CELL WALL	Cluster-12991.109414	4.93	0.65	0	-2.98604	0	0	K19882 O-palmitoleoyl-L-serine hydrolase [EC:3.1.1.98]
CELL WALL	Cluster-12991.109419	6.37	0.53	0	-3.60516	0	0	K19882 O-palmitoleoyl-L-serine hydrolase [EC:3.1.1.98]
CELL WALL	Cluster-12991.109416	22.6033	2.22333	0	-3.40332	0	0	K19882 O-palmitoleoyl-L-serine hydrolase [EC:3.1.1.98]
CELL WALL	Cluster-12991.109421	25.7067	3.22667	0	-3.06115	0	0	K19882 O-palmitoleoyl-L-serine hydrolase [EC:3.1.1.98]
CELL WALL	Cluster-12991.109417	25.8667	0.786667	0	-5.09454	0	0	K19882 O-palmitoleoyl-L-serine hydrolase [EC:3.1.1.98]
CELL WALL	Cluster-12991.109413	35.2433	2.52333	0	-3.88221	0	0	K19882 O-palmitoleoyl-L-serine hydrolase [EC:3.1.1.98]
CELL WALL	Cluster-12991.48670	4.20333	0	2.07	0	-1.18365	0	K19882 O-palmitoleoyl-L-serine hydrolase [EC:3.1.1.98]
CELL WALL	Cluster-12991.74807	5.63	12.1667	0	1.05134	0	0	K19882 O-palmitoleoyl-L-serine hydrolase [EC:3.1.1.98]
CELL WALL	Cluster-12991.83390	0	4.09	1.9	0	0	-1.15101	K19882 O-palmitoleoyl-L-serine hydrolase [EC:3.1.1.98]
CELL WALL	Cluster-12991.72761	0.84	0	2.75	0	1.58528	0	K19882 O-palmitoleoyl-L-serine hydrolase [EC:3.1.1.98]
CELL WALL	Cluster-12991.16534	1.02	0.0366667	0	-4.79303	0	0	K19882 O-palmitoleoyl-L-serine hydrolase [EC:3.1.1.98]
CELL WALL	Cluster-12991.47619	3.46667	1.13333	0	-1.70305	0	0	K19882 O-palmitoleoyl-L-serine hydrolase [EC:3.1.1.98]
CELL WALL	Cluster-12991.129754	2.67333	1.39	0	-1.01743	0	0	K19882 O-palmitoleoyl-L-serine hydrolase [EC:3.1.1.98]
CELL WALL	Cluster-12991.86052	5.65333	1.51667	0	-1.99523	0	0	K19882 O-palmitoleoyl-L-serine hydrolase [EC:3.1.1.98]
CELL WALL	Cluster-12991.169201	4.76333	1.96	0	-1.37114	0	0	K19882 O-palmitoleoyl-L-serine hydrolase [EC:3.1.1.98]
CELL WALL	Cluster-12991.81386	8.35667	2.42333	0	-1.81434	0	0	K19882 O-palmitoleoyl-L-serine hydrolase [EC:3.1.1.98]
CELL WALL	Cluster-12991.117232	15.3067	6.28667	0	-1.37265	0	0	K19882 O-palmitoleoyl-L-serine hydrolase [EC:3.1.1.98]
CELL WALL	Cluster-12991.49529	37.72	14.4567	0	-1.44243	0	0	K19882 O-palmitoleoyl-L-serine hydrolase [EC:3.1.1.98]
CELL WALL	Cluster-12991.144959	0	0.846667	0	7.21056	0	0	K19882 O-palmitoleoyl-L-serine hydrolase [EC:3.1.1.98]
CELL WALL	Cluster-12991.130798	1.26667	0.103333	0	-3.72974	0	0	K19882 O-palmitoleoyl-L-serine hydrolase [EC:3.1.1.98]
CELL WALL	Cluster-12991.124724	2.81667	0.0833333	0	-5.1275	0	0	K19882 O-palmitoleoyl-L-serine hydrolase [EC:3.1.1.98]
CELL WALL	Cluster-12991.132354	3.48	0.506667	0	-2.83026	0	0	K19882 O-palmitoleoyl-L-serine hydrolase [EC:3.1.1.98]
CELL WALL	Cluster-12991.159668	0	0.0766667	0.826667	0	0	3.50547	K19882 O-palmitoleoyl-L-serine hydrolase [EC:3.1.1.98]
CELL WALL	Cluster-12991.132145	1.90333	0.36	0	-2.45231	0	0	K19891 glucan endo-1,3-beta-glucosidase 1/2/3 [EC:3.2.1.39]
CELL WALL	Cluster-12991.147656	0	0	0.833333	0	0	7.05531	K19891 glucan endo-1,3-beta-glucosidase 1/2/3 [EC:3.2.1.39]
CELL WALL	Cluster-12991.95004	8.02667	2.45	0	-1.79433	0	0	K19891 glucan endo-1,3-beta-glucosidase 1/2/3 [EC:3.2.1.39]
CELL WALL	Cluster-12991.95000	101.797	14.3033	0	-2.90556	0	0	K19891 glucan endo-1,3-beta-glucosidase 1/2/3 [EC:3.2.1.39]
CELL WALL	Cluster-12991.9569	0	0.1	1.34333	0	0	3.68453	K19891 glucan endo-1,3-beta-glucosidase 1/2/3 [EC:3.2.1.39]
CELL WALL	Cluster-12991.95014	0.00333333	0.483333	0	5.86312	0	0	K19891 glucan endo-1,3-beta-glucosidase 1/2/3 [EC:3.2.1.39]
CELL WALL	Cluster-12991.128366	0.18	1.29667	0	2.70285	0	0	K19891 glucan endo-1,3-beta-glucosidase 1/2/3 [EC:3.2.1.39]
CELL WALL	Cluster-12991.60510	2.31	4.85333	0	1.00203	0	0	K19891 glucan endo-1,3-beta-glucosidase 1/2/3 [EC:3.2.1.39]
CELL WALL	Cluster-12991.21138	5.14333	2.42333	0	-1.16508	0	0	K19891 glucan endo-1,3-beta-glucosidase 1/2/3 [EC:3.2.1.39]
CELL WALL	Cluster-12991.130915	9.27667	19.9167	0	1.02027	0	0	K19891 glucan endo-1,3-beta-glucosidase 1/2/3 [EC:3.2.1.39]
CELL WALL	Cluster-12991.147746	5.03333	1.54667	0	-1.78765	0	0	K19893 glucan endo-1,3-beta-glucosidase 5/6 [EC:3.2.1.39]
CELL WALL	Cluster-12991.162083	5.05667	2.52	0	-1.09418	0	0	K19893 glucan endo-1,3-beta-glucosidase 5/6 [EC:3.2.1.39]
CELL WALL	Cluster-12991.115215	11.82	6.12333	0	-1.03174	0	0	K19985 exocyst complex component 6
CELL WALL	Cluster-12991.95992	0.493333	0.15	0	-1.83535	0	0	K20359 PRA1 family protein 1
CELL WALL	Cluster-12991.113988	0	0	1.15	0	0	7.623	K20547 basic endochitinase B [EC:3.2.1.14]
CELL WALL	Cluster-12991.128892	0	0	0.91	0	0	7.24565	K20547 basic endochitinase B [EC:3.2.1.14]
CELL WALL	Cluster-12991.113997	2.63333	0.12	0	-4.56132	0	0	K20547 basic endochitinase B [EC:3.2.1.14]
CELL WALL	Cluster-12991.113982	195.1	38.5633	0	-2.41543	0	0	K20547 basic endochitinase B [EC:3.2.1.14]
CELL WALL	Cluster-12991.113992	383.69	25.4167	0	-3.99076	0	0	K20547 basic endochitinase B [EC:3.2.1.14]
CELL WALL	Cluster-12991.113995	0	0	5.32333	0	0	9.75409	K20547 basic endochitinase B [EC:3.2.1.14]
CELL WALL	Cluster-12991.94591	14.04	4.79333	0	-1.62773	0	0	K20628 expansin
CELL WALL	Cluster-12991.151888	3.06333	0.536667	0	-2.54689	0	0	K20628 expansin
CELL WALL	Cluster-12991.115865	4.09333	0	0	-9.18018	0	0	K20628 expansin
CELL WALL	Cluster-12991.77220	0	0.0166667	1.01667	0	0	5.87421	K20628 expansin
CELL WALL	Cluster-12991.82672	0.67	0	4.68333	0	2.70066	0	K20628 expansin
CELL WALL	Cluster-12991.126238	1.37667	0	0	-7.78673	0	0	K20628 expansin
CELL WALL	Cluster-12991.94590	1.57	4.72	0	1.52039	0	0	K20628 expansin
CELL WALL	Cluster-12991.118488	2.28333	0	0	-8.56225	0	0	K20628 expansin
CELL WALL	Cluster-12991.82671	9.31333	0.206667	0	-5.4944	0	0	K20628 expansin
CELL WALL	Cluster-12991.111961	27.8133	0.0633333	0	-8.88746	0	0	K20628 expansin
CELL WALL	Cluster-12991.208580	4.31667	0	0	-8.63513	0	0	K20628 expansin
CELL WALL	Cluster-12991.69733	1.80333	0.0566667	0	-5.30634	0	0	K20628 expansin
CELL WALL	Cluster-12991.108217	3.63	0.0633333	0	-6.00239	0	0	K20628 expansin
CELL WALL	Cluster-12991.2250	0	1.38	0	7.52747	0	0	K20628 expansin
CELL WALL	Cluster-12991.126318	4.12	0	0	-8.87336	0	0	K20628 expansin
CELL WALL	Cluster-12991.137610	20.9533	0	0	-11.3359	0	0	K20628 expansin
CELL WALL	Cluster-12991.100134	0.103333	1.29667	0	3.62043	0	0	K20642 Rho GTPase-activating protein 22/24/25
CELL WALL	Cluster-12991.123235	4.08667	2.11	0	-1.0344	0	0	K20718 LRR receptor-like serine/threonine-protein kinase ERECTA [EC:2.7.11.1]
CELL WALL	Cluster-12991.126061	24.9267	3.12333	0	-3.07318	0	0	K20718 LRR receptor-like serine/threonine-protein kinase ERECTA [EC:2.7.11.1]
CELL WALL	Cluster-12991.123112	0	0.0366667	0.943333	0	0	4.75223	K20718 LRR receptor-like serine/threonine-protein kinase ERECTA [EC:2.7.11.1]
CELL WALL	Cluster-12991.123113	0	1.19	11.6033	0	0	3.2271	K20718 LRR receptor-like serine/threonine-protein kinase ERECTA [EC:2.7.11.1]
CELL WALL	Cluster-12991.129785	7.94333	3.68667	0	-1.19348	0	0	K20718 LRR receptor-like serine/threonine-protein kinase ERECTA [EC:2.7.11.1]
CELL WALL	Cluster-12991.154021	1.26667	0.0266667	0	-5.9321	0	0	K20867 galacturonosyltransferase 12/13/14/15 [EC:2.4.1.-]
CELL WALL	Cluster-12991.149602	7.27667	3.66	0	-1.06362	0	0	K20867 galacturonosyltransferase 12/13/14/15 [EC:2.4.1.-]
CELL WALL	Cluster-12991.151104	0	0	2.63333	0	0	8.68047	K20867 galacturonosyltransferase 12/13/14/15 [EC:2.4.1.-]
CELL WALL	Cluster-12991.127551	0	0.96	0.286667	0	0	-1.7804	K20867 galacturonosyltransferase 12/13/14/15 [EC:2.4.1.-]
CELL WALL	Cluster-12991.204710	0	0.35	1.15667	0	0	1.65865	K20869 putative beta-1,4-xylosyltransferase IRX9 [EC:2.4.2.-]
CELL WALL	Cluster-12991.54364	0	0	2.21333	0	7.66213	0	K20869 putative beta-1,4-xylosyltransferase IRX9 [EC:2.4.2.-]
CELL WALL	Cluster-12991.77260	3.03333	0.133333	0	-4.47567	0	0	K20869 putative beta-1,4-xylosyltransferase IRX9 [EC:2.4.2.-]
CELL WALL	Cluster-12991.105128	0.0633333	1.40333	0	4.48469	0	0	K20870 putative beta-1,4-xylosyltransferase IRX10 [EC:2.4.2.-]
CELL WALL	Cluster-12991.105129	0	16.9067	36.1367	0	0	1.0502	K20870 putative beta-1,4-xylosyltransferase IRX10 [EC:2.4.2.-]
CELL WALL	Cluster-12991.196869	0	0.256667	0.653333	0	0	1.29604	K20870 putative beta-1,4-xylosyltransferase IRX10 [EC:2.4.2.-]
CELL WALL	Cluster-12991.53717	0.333333	0.0166667	0	-4.4237	0	0	K20870 putative beta-1,4-xylosyltransferase IRX10 [EC:2.4.2.-]
CELL WALL	Cluster-12991.136705	2.56	1.15	0	-1.22274	0	0	K20870 putative beta-1,4-xylosyltransferase IRX10 [EC:2.4.2.-]
CELL WALL	Cluster-12991.105230	3.58667	0.753333	0	-2.32913	0	0	K20870 putative beta-1,4-xylosyltransferase IRX10 [EC:2.4.2.-]
CELL WALL	Cluster-12991.68911	0	0.753333	3.17667	0	0	2.0473	K20870 putative beta-1,4-xylosyltransferase IRX10 [EC:2.4.2.-]
CELL WALL	Cluster-12991.116019	16.67	8.62	0	-1.03066	0	0	K20871 putative beta-1,4-xylosyltransferase IRX14 [EC:2.4.2.-]
CELL WALL	Cluster-12991.157944	3.72	0.553333	0	-2.82825	0	0	K20887 xyloglucan glycosyltransferase 4 [EC:2.4.1.-]
CELL WALL	Cluster-12991.34371	0.786667	0	0	-7.52926	0	0	K20887 xyloglucan glycosyltransferase 4 [EC:2.4.1.-]
CELL WALL	Cluster-12991.103300	1.18	0.0166667	0	-6.48962	0	0	K20887 xyloglucan glycosyltransferase 4 [EC:2.4.1.-]
CELL WALL	Cluster-12991.159975	6.91667	1.84667	0	-1.98663	0	0	K20887 xyloglucan glycosyltransferase 4 [EC:2.4.1.-]
CELL WALL	Cluster-12991.132201	2.45667	0	0	-9.12729	0	0	K20887 xyloglucan glycosyltransferase 4 [EC:2.4.1.-]
CELL WALL	Cluster-12991.122628	5.25	0.02	0	-8.10979	0	0	K20887 xyloglucan glycosyltransferase 4 [EC:2.4.1.-]
CELL WALL	Cluster-12991.84210	6.28333	1.55	0	-2.10236	0	0	K20887 xyloglucan glycosyltransferase 4 [EC:2.4.1.-]
CELL WALL	Cluster-12991.156574	2.74667	1.02333	0	-1.49	0	0	K20889 probable glucuronoxylan glucuronosyltransferase IRX7 [EC2.4.1.-]
CELL WALL	Cluster-12991.131067	0	8.62667	24.8267	0	0	1.47826	K20889 probable glucuronoxylan glucuronosyltransferase IRX7 [EC2.4.1.-]
CELL WALL	Cluster-12991.154272	0	0.5	1.83667	0	0	1.794	K20889 probable glucuronoxylan glucuronosyltransferase IRX7 [EC2.4.1.-]
CELL WALL	Cluster-8592.0	0.02	0	2.95333	0	7.11173	0	K20890 xylan alpha-glucuronosyltransferase [EC:2.4.1.-]
CELL WALL	Cluster-12991.148950	0.55	0	0	-6.91448	0	0	K20890 xylan alpha-glucuronosyltransferase [EC:2.4.1.-]
CELL WALL	Cluster-12991.103987	0	0.336667	2.87	0	0	3.02502	K20890 xylan alpha-glucuronosyltransferase [EC:2.4.1.-]
CELL WALL	Cluster-12991.120454	0	0	1.09333	0	0	8.2363	K20890 xylan alpha-glucuronosyltransferase [EC:2.4.1.-]
CELL WALL	Cluster-12991.210524	0	0	1.01	0	0	6.69517	K20890 xylan alpha-glucuronosyltransferase [EC:2.4.1.-]
CELL WALL	Cluster-12991.71398	0	0.196667	1.03	0	0	2.32267	K20890 xylan alpha-glucuronosyltransferase [EC:2.4.1.-]
CELL WALL	Cluster-12991.82157	1.3	0	0	-6.85178	0	0	K20890 xylan alpha-glucuronosyltransferase [EC:2.4.1.-]
CELL WALL	Cluster-12991.131694	2.65	0	0	-8.82997	0	0	K20890 xylan alpha-glucuronosyltransferase [EC:2.4.1.-]
CELL WALL	Cluster-12991.110879	4.00333	0.0733333	0	-5.86746	0	0	K20890 xylan alpha-glucuronosyltransferase [EC:2.4.1.-]
CELL WALL	Cluster-32181.0	0	0	0.456667	0	0	7.24406	K20892 beta-arabinofuranosyltransferase [EC:2.4.2.-]
CELL WALL	Cluster-12991.100442	27.9167	3.07667	0	-3.25342	0	0	K20893 probable galacturonosyltransferase-like 1 [EC:2.4.1.-]
CELL WALL	Cluster-12991.49380	0.756667	0	2.13333	0	1.33148	0	K20893 probable galacturonosyltransferase-like 1 [EC:2.4.1.-]
CELL WALL	Cluster-12991.177575	1.54	0.326667	0	-2.32308	0	0	K20893 probable galacturonosyltransferase-like 1 [EC:2.4.1.-]
CELL WALL	Cluster-12991.18306	2.79	0.256667	0	-3.52969	0	0	K20893 probable galacturonosyltransferase-like 1 [EC:2.4.1.-]
CELL WALL	Cluster-12991.109004	12.5567	0.303333	0	-5.41986	0	0	K20893 probable galacturonosyltransferase-like 1 [EC:2.4.1.-]
CELL WALL	Cluster-12991.131693	15.0467	0.293333	0	-5.74165	0	0	K20893 probable galacturonosyltransferase-like 1 [EC:2.4.1.-]
CELL WALL	Cluster-12991.132449	25.1567	0.173333	0	-7.25069	0	0	K20893 probable galacturonosyltransferase-like 1 [EC:2.4.1.-]
CELL WALL	Cluster-12991.86902	0.506667	0	0	-7.55981	0	0	K20924 cellulose synthase-like protein [EC:2.4.1.-]
CELL WALL	Cluster-12991.120735	0.586667	0.0366667	0	-4.0076	0	0	K20924 cellulose synthase-like protein [EC:2.4.1.-]
CELL WALL	Cluster-12991.120128	0	0.166667	1.37333	0	0	2.99959	K20924 cellulose synthase-like protein [EC:2.4.1.-]
CELL WALL	Cluster-12991.132926	0	1.20333	3.91333	0	0	1.64603	K20924 cellulose synthase-like protein [EC:2.4.1.-]
CELL WALL	Cluster-12991.151753	1.35	0.306667	0	-2.22108	0	0	K20924 cellulose synthase-like protein [EC:2.4.1.-]
CELL WALL	Cluster-12991.831	0	0.143333	0.703333	0	0	2.18508	K20924 cellulose synthase-like protein [EC:2.4.1.-]
CELL WALL	Cluster-12991.66217	0.193333	0	1.78	0	3.02412	0	K20924 cellulose synthase-like protein [EC:2.4.1.-]
CELL WALL	Cluster-12991.89142	37.56	1.32667	0	-4.90414	0	0	K21630 GATA-type zinc finger protein 1
CELL WALL	Cluster-12991.137181	0	3.68667	1.82667	0	0	-1.04966	K21630 GATA-type zinc finger protein 1
CELL WALL	Cluster-12991.197950	0.21	1.19333	0	2.37299	0	0	K21776 protein lin-54
CELL WALL	Cluster-12991.220457	0	0.69	0	6.78435	0	0	K22279 vicianin beta-glucosidase [EC:3.2.1.119]
CELL WALL	Cluster-6463.0	0	1.28333	0	7.5418	0	0	K22390 acid phosphatase type 7
CELL WALL	Cluster-12991.91740	10.4267	0	5.24667	0	-1.157	0	K22395 cinnamyl-alcohol dehydrogenase [EC:1.1.1.195]
CELL WALL	Cluster-12991.120468	16.3567	1.19	0	-3.83533	0	0	K22683 aspartyl protease family protein [EC:3.4.23.-]
CELL WALL	Cluster-12991.152135	1.92333	0.593333	0	-1.78165	0	0	K22683 aspartyl protease family protein [EC:3.4.23.-]
CELL WALL	Cluster-12991.93615	4.43667	1.01667	0	-2.21073	0	0	K22683 aspartyl protease family protein [EC:3.4.23.-]
CELL WALL	Cluster-12991.119569	22.3767	0.18	0	-7.05853	0	0	K22683 aspartyl protease family protein [EC:3.4.23.-]
CELL WALL	Cluster-12991.75093	1.70667	0.206667	0	-3.1372	0	0	K22683 aspartyl protease family protein [EC:3.4.23.-]
CELL WALL	Cluster-12991.79463	0.09	0.52	0	2.37085	0	0	K23200 putative arabinosyltransferase [EC:2.4.2.-]
CELL WALL	Cluster-12991.83205	0.373333	0.0666667	0	-2.53565	0	0	K23200 putative arabinosyltransferase [EC:2.4.2.-]
CELL WALL	Cluster-12991.122079	1.99	0.866667	0	-1.26743	0	0	K23200 putative arabinosyltransferase [EC:2.4.2.-]
CELL WALL	Cluster-12991.74493	3.46667	1.7	0	-1.10855	0	0	K23200 putative arabinosyltransferase [EC:2.4.2.-]
CELL WALL	Cluster-12991.94227	6.05	3.18333	0	-1.01263	0	0	K23200 putative arabinosyltransferase [EC:2.4.2.-]
CELL WALL	Cluster-12991.120212	9.56667	4.37667	0	-1.20705	0	0	K23200 putative arabinosyltransferase [EC:2.4.2.-]
CELL WALL	Cluster-12991.51824	0	0.393333	1.08	0	0	1.39733	K23200 putative arabinosyltransferase [EC:2.4.2.-]
CELL WALL	Cluster-12991.61326	6.73333	0.0133333	0	-8.75825	0	0	K23280 rhamnogalacturonan I rhamnosyltransferase [EC:2.4.1.351]
CELL WALL	Cluster-12991.39095	0	0	0.7	0	0	7.34049	K23280 rhamnogalacturonan I rhamnosyltransferase [EC:2.4.1.351]
CELL WALL	Cluster-12991.143162	0	3.58	8.35	0	0	1.16949	K23280 rhamnogalacturonan I rhamnosyltransferase [EC:2.4.1.351]
CELL WALL	Cluster-12991.153071	7.43333	2.43333	0	-1.68585	0	0	K23280 rhamnogalacturonan I rhamnosyltransferase [EC:2.4.1.351]
CELL WALL	Cluster-12991.88411	0	0.0233333	0.57	0	0	4.65382	K23280 rhamnogalacturonan I rhamnosyltransferase [EC:2.4.1.351]
CELL WALL	Cluster-12991.61325	0.143333	0	1.12667	0	2.74828	0	K23280 rhamnogalacturonan I rhamnosyltransferase [EC:2.4.1.351]
CELL WALL	Cluster-12991.32862	1.55333	0	0	-8.50384	0	0	K23280 rhamnogalacturonan I rhamnosyltransferase [EC:2.4.1.351]
CELL WALL	Cluster-12991.151945	0	0	0.55	0	0	7.05451	K23280 rhamnogalacturonan I rhamnosyltransferase [EC:2.4.1.351]
CELL WALL	Cluster-12991.140540	2.51667	0.206667	0	-3.64569	0	0	K23869 galactan beta-1,4-galactosyltransferase [EC:2.4.1.-]
CELL WALL	Cluster-12991.119297	13.7433	0.706667	0	-4.35845	0	0	K23869 galactan beta-1,4-galactosyltransferase [EC:2.4.1.-]
CELL WALL	Cluster-12991.126209	31.5767	4.88667	0	-2.7729	0	0	K23869 galactan beta-1,4-galactosyltransferase [EC:2.4.1.-]
CELL WALL	Cluster-12991.56696	0	0.0633333	0.656667	0	0	3.39276	K23869 galactan beta-1,4-galactosyltransferase [EC:2.4.1.-]
CELL WALL	Cluster-12991.113467	17.65	6.87	0	-1.44102	0	0	K23872 putative homogalacturonan methyltransferase [EC:2.1.1.-]
CELL WALL	Cluster-12991.105173	0.35	0	3.46	0	3.18934	0	K23877 xyloglucan O-acetyltransferase
CELL WALL	Cluster-12991.82590	0.936667	0.366667	0	-1.42493	0	0	K23877 xyloglucan O-acetyltransferase
CELL WALL	Cluster-12991.82588	1.73	0.213333	0	-3.12809	0	0	K23877 xyloglucan O-acetyltransferase
CELL WALL	Cluster-12991.82586	0	0	1.09	0	0	7.38112	K23877 xyloglucan O-acetyltransferase
CELL WALL	Cluster-12991.162682	0.116667	0	0.766667	0	2.5809	0	K23877 xyloglucan O-acetyltransferase
CELL WALL	Cluster-12991.162681	1.14667	0	0.47	0	-1.43709	0	K23877 xyloglucan O-acetyltransferase
CELL WALL	Cluster-12991.103900	1.20333	3.01	0	1.2523	0	0	K23877 xyloglucan O-acetyltransferase
CELL WALL	Cluster-12991.107667	2.23667	1.16333	0	-1.01525	0	0	K23877 xyloglucan O-acetyltransferase
CELL WALL	Cluster-12991.57503	4.88333	2.00333	0	-1.37016	0	0	K23877 xyloglucan O-acetyltransferase
CELL WALL	Cluster-12991.67945	7.07667	0	0	-6.96781	0	0	K23877 xyloglucan O-acetyltransferase
CELL WALL	Cluster-12991.117490	16.65	2.69	0	-2.71007	0	0	K23877 xyloglucan O-acetyltransferase
CELL WALL	Cluster-12991.82589	0	0.0466667	0.993333	0	0	4.47405	K23877 xyloglucan O-acetyltransferase
CELL WALL	Cluster-12991.127008	9.21667	0.776667	0	-3.63714	0	0	K23877 xyloglucan O-acetyltransferase
CELL WALL	Cluster-12991.87928	9.28667	0.133333	0	-6.21941	0	0	K23877 xyloglucan O-acetyltransferase
CELL WALL	Cluster-12991.96411	0.556667	1.53	0	1.40228	0	0	K23877 xyloglucan O-acetyltransferase
CELL WALL	Cluster-12991.164780	0.863333	0.27	0	-1.75763	0	0	K23877 xyloglucan O-acetyltransferase
CELL WALL	Cluster-12991.197536	1.06333	3.33333	0	1.56587	0	0	K23877 xyloglucan O-acetyltransferase
CELL WALL	Cluster-12991.75500	1.33667	4.52	0	1.67687	0	0	K23877 xyloglucan O-acetyltransferase
CELL WALL	Cluster-12991.92004	1.37667	0	0.556667	0	-1.46618	0	K23877 xyloglucan O-acetyltransferase
CELL WALL	Cluster-12991.195975	2.34333	0.0833333	0	-4.89143	0	0	K23877 xyloglucan O-acetyltransferase
CELL WALL	Cluster-12991.94470	2.36333	0	5.45	0	1.06097	0	K23877 xyloglucan O-acetyltransferase
CELL WALL	Cluster-12991.78712	2.43667	5.35333	0	1.05662	0	0	K23877 xyloglucan O-acetyltransferase
CELL WALL	Cluster-12991.54681	2.47333	5.99333	0	1.17543	0	0	K23877 xyloglucan O-acetyltransferase
CELL WALL	Cluster-12991.145184	14.4467	3.07	0	-2.20231	0	0	K23877 xyloglucan O-acetyltransferase
CELL WALL	Cluster-12991.118578	25.63	0.49	0	-5.78864	0	0	K23877 xyloglucan O-acetyltransferase
CELL WALL	Cluster-12991.106323	0	7.75667	21.4067	0	0	1.41424	K23877 xyloglucan O-acetyltransferase
CELL WALL	Cluster-12991.111840	0	0.05	0.92	0	0	4.00971	K23877 xyloglucan O-acetyltransferase
CELL WALL	Cluster-12991.7084	0	0	1.28333	0	0	7.45785	K23877 xyloglucan O-acetyltransferase
CELL WALL	Cluster-12991.45838	0	7.42333	2.89333	0	0	-1.41941	K23877 xyloglucan O-acetyltransferase
CELL WALL	Cluster-12991.44532	3.61333	0.0566667	0	-6.10952	0	0	Aldehyde oxidase GLOX {ECO:0000305}; EC
CELL WALL	Cluster-12991.118836	240.453	33.9867	0	-2.89241	0	0	Auxin-binding protein ABP19a; Flags: Precursor;
CELL WALL	Cluster-12991.95928	345.973	71.2533	0	-2.36095	0	0	Auxin-binding protein ABP19a; Flags: Precursor;
CELL WALL	Cluster-12991.118839	458.487	103.027	0	-2.22295	0	0	Auxin-binding protein ABP19a; Flags: Precursor;
CELL WALL	Cluster-12991.165343	0.536667	7.66667	0	3.78978	0	0	Cellulose synthase-like protein H2; EC
CELL WALL	Cluster-12991.46781	0.56	2.22667	0	1.91944	0	0	CO(2)-response secreted protease {ECO:0000303
CELL WALL	Cluster-12991.71701	4.23	11.24	0	1.35379	0	0	CO(2)-response secreted protease {ECO:0000303
CELL WALL	Cluster-12991.96904	7.93667	0.466667	0	-4.15987	0	0	COBRA-like protein 4; Flags: Precursor;
CELL WALL	Cluster-12991.27351	0	3.25667	0	8.11661	0	0	Cysteine-rich repeat secretory protein 38; Flags: Precursor;
CELL WALL	Cluster-12991.64896	16.96	4.97333	0	-1.82771	0	0	Cysteine-rich repeat secretory protein 38; Flags: Precursor;
CELL WALL	Cluster-12991.156012	1.15667	0	0	-7.38477	0	0	Fasciclin-like arabinogalactan protein 1; Flags: Precursor;
CELL WALL	Cluster-12991.104299	4.13	1.05667	0	-2.03566	0	0	Fasciclin-like arabinogalactan protein 11; Flags: Precursor;
CELL WALL	Cluster-12991.93975	5.69667	0	0	-9.46294	0	0	Fasciclin-like arabinogalactan protein 11; Flags: Precursor;
CELL WALL	Cluster-12991.91242	85.5933	2.29333	0	-5.29676	0	0	Fasciclin-like arabinogalactan protein 11; Flags: Precursor;
CELL WALL	Cluster-12991.93974	97.1367	0.39	0	-8.03119	0	0	Fasciclin-like arabinogalactan protein 13; Flags: Precursor;
CELL WALL	Cluster-12991.120557	24.46	0.386667	0	-6.04489	0	0	Fasciclin-like arabinogalactan protein 8; Short
CELL WALL	Cluster-12991.104885	2.99	0.386667	0	-3.00874	0	0	Germin-like protein 3-7; AltName: Full
CELL WALL	Cluster-12991.104882	13.9167	1.04667	0	-3.81215	0	0	Germin-like protein 3-7; AltName: Full
CELL WALL	Cluster-12991.104884	12.6967	0.933333	0	-3.83179	0	0	Germin-like protein 3-8; Flags: Precursor;
CELL WALL	Cluster-12991.217451	0	1.81333	0	7.4512	0	0	Germin-like protein 4-1; Flags: Precursor;
CELL WALL	Cluster-12991.210179	0	2.12333	0	7.71402	0	0	Germin-like protein 5-1; Flags: Precursor;
CELL WALL	Cluster-12991.210180	0	1.22333	0	6.98174	0	0	Germin-like protein 5-1; Flags: Precursor;
CELL WALL	Cluster-12991.121563	32.97	2.63333	0	-3.7203	0	0	Germin-like protein 5-1; Flags: Precursor;
CELL WALL	Cluster-12991.43436	1.82	0.303333	0	-2.55459	0	0	Germin-like protein subfamily 2 member 2; Flags: Precursor;
CELL WALL	Cluster-12991.118192	2.46333	0.22	0	-3.51137	0	0	Homeobox protein knotted-1-like 3; AltName: Full
CELL WALL	Cluster-12991.118189	6.19667	1.35	0	-2.27366	0	0	Homeobox protein knotted-1-like 3; AltName: Full
CELL WALL	Cluster-12991.118190	20.95	8.83	0	-1.32665	0	0	Homeobox protein knotted-1-like 3; AltName: Full
CELL WALL	Cluster-12991.140433	4.52	0.136667	0	-5.08407	0	0	Leucine-rich repeat extensin-like protein 4; Short
CELL WALL	Cluster-12991.130016	5.70333	0.0333333	0	-7.36328	0	0	Leucine-rich repeat extensin-like protein 4; Short
CELL WALL	Cluster-12991.66860	0.143333	1.01667	0	2.7702	0	0	Mediator of RNA polymerase II transcription subunit 16; AltName: Full
CELL WALL	Cluster-12991.114736	0.18	0.41	0	1.07912	0	0	Mediator of RNA polymerase II transcription subunit 16; AltName: Full
CELL WALL	Cluster-12991.146119	1.42	0.37	0	-2.00271	0	0	Microtubule-associated protein 70-1; Short
CELL WALL	Cluster-12991.113063	5.22333	1.26667	0	-2.13853	0	0	Microtubule-associated protein 70-1; Short
CELL WALL	Cluster-12991.15952	1.29333	0.146667	0	-3.16165	0	0	NAC domain-containing protein 73 {ECO:0000303
CELL WALL	Cluster-12991.80576	2.82667	0.0566667	0	-5.58025	0	0	NAC domain-containing protein 73 {ECO:0000303
CELL WALL	Cluster-12991.129270	6.17333	0	0	-9.80899	0	0	NAC domain-containing protein 73 {ECO:0000303
CELL WALL	Cluster-12991.90129	1.06667	0.01	0	-6.34716	0	0	NAC domain-containing protein 75 {ECO:0000303
CELL WALL	Cluster-12991.90126	1.40667	0.116667	0	-3.63776	0	0	NAC domain-containing protein 75 {ECO:0000303
CELL WALL	Cluster-12991.90125	1.89	0	0	-7.71246	0	0	NAC domain-containing protein 75 {ECO:0000303
CELL WALL	Cluster-12991.90127	3.95333	1.21333	0	-1.77979	0	0	NAC domain-containing protein 75 {ECO:0000303
CELL WALL	Cluster-12991.163205	4.12667	1.33667	0	-1.72213	0	0	NAC domain-containing protein 75 {ECO:0000303
CELL WALL	Cluster-12991.90128	9.03333	0.313333	0	-4.95886	0	0	NAC domain-containing protein 75 {ECO:0000303
CELL WALL	Cluster-12991.98039	115.277	30.7433	0	-1.96657	0	0	Non-specific lipid transfer protein GPI-anchored 1; Short
CELL WALL	Cluster-12991.154215	1.26	0.03	0	-5.47767	0	0	Polygalacturonase QRT3; Short
CELL WALL	Cluster-12991.41660	0	0.98	0	7.19735	0	0	Probable germin-like protein subfamily 2 member 5; Flags: Precursor;
CELL WALL	Cluster-12991.109504	18.68	6.27	0	-1.65547	0	0	Probable glycosyltransferase STELLO1 {ECO:0000303
CELL WALL	Cluster-12991.128585	4.60333	0	0	-9.91997	0	0	Probable lysophospholipase BODYGUARD 3 {ECO:0000303
CELL WALL	Cluster-12991.141755	0.12	1.33667	0	3.54379	0	0	Probable lysophospholipase BODYGUARD 5 {ECO:0000303
CELL WALL	Cluster-12991.118381	2.42667	0.483333	0	-2.40001	0	0	Probable mediator of RNA polymerase II transcription subunit 37c; AltName: Full
CELL WALL	Cluster-12991.123166	150.81	70.3233	0	-1.18742	0	0	Probable mediator of RNA polymerase II transcription subunit 37c; AltName: Full
CELL WALL	Cluster-12991.120865	180.417	2.51667	0	-6.22966	0	0	Proline-rich protein 4; Short
CELL WALL	Cluster-12991.62400	3.92667	11.0733	0	1.41865	0	0	Protein CASPARIAN STRIP INTEGRITY FACTOR 1 {ECO:0000303
CELL WALL	Cluster-12991.112932	0.38	2.68	0	2.7592	0	0	Protein CELLULOSE SYNTHASE INTERACTIVE 1 {ECO:0000303
CELL WALL	Cluster-12991.118282	2.18667	0.796667	0	-1.53408	0	0	Protein COBRA; AltName: Full
CELL WALL	Cluster-12991.56134	0.67	1.69667	0	1.2794	0	0	Protein trichome birefringence-like 37;
CELL WALL	Cluster-12991.165345	1.06333	5.29333	0	2.35615	0	0	Putative cellulose synthase-like protein H3; EC
CELL WALL	Cluster-12991.182497	1.45667	5.95	0	2.00215	0	0	Putative cellulose synthase-like protein H3; EC
CELL WALL	Cluster-12991.203970	0	3.01667	0	8.27978	0	0	Putative germin-like protein 3-2; Flags: Precursor;
CELL WALL	Cluster-12991.165608	0	3.03667	0	8.85005	0	0	Ribulose bisphosphate carboxylase/oxygenase activase, chloroplastic; Short
CELL WALL	Cluster-12991.171598	0	7.52333	0	9.22825	0	0	Ribulose bisphosphate carboxylase/oxygenase activase, chloroplastic; Short
CELL WALL	Cluster-12991.171599	0	7.95333	0	8.26552	0	0	Ribulose bisphosphate carboxylase/oxygenase activase, chloroplastic; Short
CELL WALL	Cluster-12991.191669	0	2.17333	0	8.35849	0	0	Ribulose bisphosphate carboxylase/oxygenase activase, chloroplastic; Short
CELL WALL	Cluster-12991.214920	0	1.58	0	7.1755	0	0	Ribulose bisphosphate carboxylase/oxygenase activase, chloroplastic; Short
CELL WALL	Cluster-12991.49795	0.786667	2.87333	0	1.76746	0	0	SH3 domain-containing protein 2 {ECO:0000312
CELL WALL	Cluster-12991.84018	0.06	0	0.92	0	3.71967	0	Mediator of RNA polymerase II transcription subunit 16; AltName: Full
CELL WALL	Cluster-12991.47779	0.403333	0	2.08	0	2.23309	0	NAC domain-containing protein 73 {ECO:0000303
CELL WALL	Cluster-12991.92766	0.666667	0	2.77	0	1.95215	0	NAC domain-containing protein 75 {ECO:0000303
CELL WALL	Cluster-12991.94415	0.913333	0	9.53	0	3.24807	0	NAC domain-containing protein 73 {ECO:0000303
CELL WALL	Cluster-12991.74631	1.84	0	5.03667	0	1.30909	0	Protein CASPARIAN STRIP INTEGRITY FACTOR 1 {ECO:0000303
CELL WALL	Cluster-12991.141547	2.05	0	22.65	0	3.34712	0	pEARLI1-like lipid transfer protein 1; AltName: Full
CELL WALL	Cluster-12991.80841	8.57667	0	2.93667	0	-1.70418	0	Probable lysophospholipase BODYGUARD 4 {ECO:0000303
CELL WALL	Cluster-12991.161731	43.66	0	20.72	0	-1.23251	0	Probable lysophospholipase BODYGUARD 4 {ECO:0000303
CELL WALL	Cluster-12991.156201	48.29	0	23.5367	0	-1.1743	0	Cysteine-rich repeat secretory protein 38; Flags: Precursor;
CELL WALL	Cluster-12991.103963	0	0	0.673333	0	0	6.90382	COBRA-like protein 4; Flags: Precursor;
CELL WALL	Cluster-12991.118380	0	26.0467	55.7667	0	0	1.05969	Probable mediator of RNA polymerase II transcription subunit 37c; AltName: Full
CELL WALL	Cluster-12991.126599	0	4.12667	9.39333	0	0	1.13816	Probable glycosyltransferase STELLO1 {ECO:0000303
CELL WALL	Cluster-12991.129649	0	0.0733333	0.916667	0	0	3.65114	Microtubule-associated protein 70-1; Short
CELL WALL	Cluster-12991.135659	0	11.4867	5.48667	0	0	-1.10118	EP1-like glycoprotein 1 {ECO:0000303
CELL WALL	Cluster-12991.139383	0	13.9233	4.50333	0	0	-1.65302	Protein trichome birefringence-like 26;
CELL WALL	Cluster-12991.158698	0	3.68	0.79	0	0	-2.27868	Probable lysophospholipase BODYGUARD 4 {ECO:0000303
CELL WALL	Cluster-12991.159551	0	0	0.656667	0	0	7.16722	NAC domain-containing protein 73 {ECO:0000303
CELL WALL	Cluster-12991.165076	0	8.03667	4.17	0	0	-1.00131	KIN14B-interacting protein At4g14310;
CELL WALL	Cluster-12991.182837	0	0.696667	1.56333	0	0	1.11747	Protein EXORDIUM-like 3; Flags: Precursor;
CELL WALL	Cluster-12991.201018	0	3.83667	1.08333	0	0	-1.81567	Protein DEFECTIVE IN EXINE FORMATION 1 {ECO:0000303
CELL WALL	Cluster-12991.72689	0	1.7	0.506667	0	0	-1.77636	Glycerophosphodiester phosphodiesterase GDPDL3 {ECO:0000305}; EC
CELL WALL	Cluster-12991.92412	0	0	6.17	0	0	7.4379	Germin-like protein 5-1; Flags: Precursor;
CELL WALL	Cluster-12991.93193	0	27.1033	74.18	0	0	1.4337	Protein RALF-like 33; Flags: Precursor;
CELL WALL	Cluster-12991.98040	0	16.7133	41.8133	0	0	1.30925	Non-specific lipid transfer protein GPI-anchored 1; Short
CELL WALL	Cluster-12991.99074	0	0.0966667	0.56	0	0	2.46595	Kinesin-like protein KIN-4A {ECO:0000305}; AltName: Full
CELL WALL	Cluster-12991.99077	0	0.0966667	1.04	0	0	3.27414	Kinesin-like protein KIN-4A {ECO:0000305}; AltName: Full
stomata	Cluster-12991.84693	0.793333	2.40333	0	1.55237	0	0	K00844 hexokinase [EC:2.7.1.1]
stomata	Cluster-12991.46568	4.30333	14.23	0	1.63694	0	0	K00844 hexokinase [EC:2.7.1.1]
stomata	Cluster-12991.89632	2.34667	0.0366667	0	-5.93479	0	0	K00921 1-phosphatidylinositol-3-phosphate 5-kinase [EC:2.7.1.150]
stomata	Cluster-12991.89622	2.79	1.24	0	-1.25943	0	0	K00921 1-phosphatidylinositol-3-phosphate 5-kinase [EC:2.7.1.150]
stomata	Cluster-12991.89633	8.16	0	3.41333	0	-1.40351	0	K00921 1-phosphatidylinositol-3-phosphate 5-kinase [EC:2.7.1.150]
stomata	Cluster-12991.138985	0	2.42	0.133333	0	0	-4.22766	K00921 1-phosphatidylinositol-3-phosphate 5-kinase [EC:2.7.1.150]
stomata	Cluster-12991.68273	0.263333	1.15333	0	2.04896	0	0	K00921 1-phosphatidylinositol-3-phosphate 5-kinase [EC:2.7.1.150]
stomata	Cluster-12991.169321	1.27	0.16	0	-3.12117	0	0	K00921 1-phosphatidylinositol-3-phosphate 5-kinase [EC:2.7.1.150]
stomata	Cluster-12991.70573	3.23	0.776667	0	-2.13509	0	0	K00921 1-phosphatidylinositol-3-phosphate 5-kinase [EC:2.7.1.150]
stomata	Cluster-12991.98771	3.26333	1.38333	0	-1.32901	0	0	K00921 1-phosphatidylinositol-3-phosphate 5-kinase [EC:2.7.1.150]
stomata	Cluster-12991.127861	0.37	0	0	-8.04084	0	0	K00921 1-phosphatidylinositol-3-phosphate 5-kinase [EC:2.7.1.150]
stomata	Cluster-12991.116326	0.393333	0	1.14667	0	1.36126	0	K00921 1-phosphatidylinositol-3-phosphate 5-kinase [EC:2.7.1.150]
stomata	Cluster-12991.116325	6.44667	2.84	0	-1.27055	0	0	K00921 1-phosphatidylinositol-3-phosphate 5-kinase [EC:2.7.1.150]
stomata	Cluster-12991.130279	0.12	0.39	0	1.5866	0	0	K00921 1-phosphatidylinositol-3-phosphate 5-kinase [EC:2.7.1.150]
stomata	Cluster-12991.82347	1.11	0.39	0	-1.59496	0	0	K01051 pectinesterase [EC:3.1.1.11]
stomata	Cluster-12991.76368	20.2667	0.95	0	-4.49145	0	0	K01051 pectinesterase [EC:3.1.1.11]
stomata	Cluster-12991.119225	67.11	1.41667	0	-5.6369	0	0	K01051 pectinesterase [EC:3.1.1.11]
stomata	Cluster-12991.108379	0.983333	0	2.51333	0	1.19779	0	K01051 pectinesterase [EC:3.1.1.11]
stomata	Cluster-12991.186946	0	0.333333	1.31	0	0	1.92225	K01115 phospholipase D1/2 [EC:3.1.4.4]
stomata	Cluster-12991.78203	0	0.566667	1.44333	0	0	1.30831	K01115 phospholipase D1/2 [EC:3.1.4.4]
stomata	Cluster-12991.123578	0	2.99333	1.01667	0	0	-1.59551	K01673 carbonic anhydrase [EC:4.2.1.1]
stomata	Cluster-12991.110765	1.59333	0	4.74667	0	1.42087	0	K02552 menaquinone-specific isochorismate synthase [EC:5.4.4.2]
stomata	Cluster-12991.97408	2.30667	0.443333	0	-2.43976	0	0	K02552 menaquinone-specific isochorismate synthase [EC:5.4.4.2]
stomata	Cluster-12991.150843	5.01333	1.97667	0	-1.41643	0	0	K02552 menaquinone-specific isochorismate synthase [EC:5.4.4.2]
stomata	Cluster-12991.115371	6.05333	0.95	0	-2.76527	0	0	K02552 menaquinone-specific isochorismate synthase [EC:5.4.4.2]
stomata	Cluster-12991.150345	0.09	0.746667	0	2.80376	0	0	K02552 menaquinone-specific isochorismate synthase [EC:5.4.4.2]
stomata	Cluster-12991.31670	0	0.06	0.486667	0	0	3.00377	K02552 menaquinone-specific isochorismate synthase [EC:5.4.4.2]
stomata	Cluster-12991.168504	0	0	2.06667	0	0	10.035	K02885 large subunit ribosomal protein L19e
stomata	Cluster-12991.163935	11.6767	35.9633	0	1.58615	0	0	K02998 small subunit ribosomal protein SAe
stomata	Cluster-12991.151203	4.63333	10.74	0	1.13004	0	0	K03027 DNA-directed RNA polymerases I and III subunit RPAC1
stomata	Cluster-12991.218925	0	1.27	0	7.57674	0	0	K03456 serine/threonine-protein phosphatase 2A regulatory subunit A
stomata	Cluster-12991.133429	0.57	0	0	-7.24535	0	0	K03695 ATP-dependent Clp protease ATP-binding subunit ClpB
stomata	Cluster-12991.176278	0.593333	0.0266667	0	-4.49691	0	0	K03695 ATP-dependent Clp protease ATP-binding subunit ClpB
stomata	Cluster-12991.66126	0.996667	0.0233333	0	-5.38395	0	0	K03695 ATP-dependent Clp protease ATP-binding subunit ClpB
stomata	Cluster-12991.176280	1.00333	0.0966667	0	-3.45703	0	0	K03695 ATP-dependent Clp protease ATP-binding subunit ClpB
stomata	Cluster-12991.176277	1.46667	0.113333	0	-3.78643	0	0	K03695 ATP-dependent Clp protease ATP-binding subunit ClpB
stomata	Cluster-12991.125132	0	0.913333	2.31333	0	0	1.28577	K03695 ATP-dependent Clp protease ATP-binding subunit ClpB
stomata	Cluster-10946.0	0	1.06333	0	6.70406	0	0	K03797 carboxyl-terminal processing protease [EC:3.4.21.102]
stomata	Cluster-12991.15627	0	3.89667	0	8.72986	0	0	K03797 carboxyl-terminal processing protease [EC:3.4.21.102]
stomata	Cluster-12991.17978	0	0.976667	0	6.72356	0	0	K03797 carboxyl-terminal processing protease [EC:3.4.21.102]
stomata	Cluster-12991.215255	0	0.8	0	6.33197	0	0	K03797 carboxyl-terminal processing protease [EC:3.4.21.102]
stomata	Cluster-12991.98432	1.21	0.406667	0	-1.63977	0	0	K03797 carboxyl-terminal processing protease [EC:3.4.21.102]
stomata	Cluster-12991.60939	0.0166667	0.283333	0	3.9527	0	0	K04392 Ras-related C3 botulinum toxin substrate 1
stomata	Cluster-12991.104150	0	1.04	2.26667	0	0	1.07205	K04711 dihydroceramidase [EC:3.5.1.-]
stomata	Cluster-12991.109306	0	0.78	1.94333	0	0	1.27125	K04711 dihydroceramidase [EC:3.5.1.-]
stomata	Cluster-12991.105517	0.356667	2.13333	0	2.46098	0	0	K04711 dihydroceramidase [EC:3.5.1.-]
stomata	Cluster-12991.51097	4.67667	2.25333	0	-1.14123	0	0	K05666 ATP-binding cassette, subfamily C (CFTR/MRP), member 2
stomata	Cluster-12991.151229	0	1.90333	4.13333	0	0	1.06558	K05666 ATP-binding cassette, subfamily C (CFTR/MRP), member 2
stomata	Cluster-12991.108303	52.3867	23.8367	0	-1.22077	0	0	K05666 ATP-binding cassette, subfamily C (CFTR/MRP), member 2
stomata	Cluster-12991.45315	2.74333	1.44667	0	-1.01171	0	0	K07195 exocyst complex component 7
stomata	Cluster-12991.121654	0	1.81667	4.24333	0	0	1.17551	K07195 exocyst complex component 7
stomata	Cluster-12991.95233	14.4733	7.06	0	-1.1157	0	0	K07195 exocyst complex component 7
stomata	Cluster-12991.130355	23.63	7.69333	0	-1.69834	0	0	K07195 exocyst complex component 7
stomata	Cluster-12991.137183	7.36667	17.9967	0	1.20277	0	0	K07198 5'-AMP-activated protein kinase, catalytic alpha subunit [EC:2.7.11.11]
stomata	Cluster-12991.110400	0	0.8	1.97333	0	0	1.28901	K08488 syntaxin 7
stomata	Cluster-12991.91148	1.26	3.69333	0	1.49535	0	0	K08835 serine/threonine-protein kinase OSR1/STK39 [EC:2.7.11.1]
stomata	Cluster-12991.136148	0.833333	0	0.0433333	0	-4.44198	0	K08835 serine/threonine-protein kinase OSR1/STK39 [EC:2.7.11.1]
stomata	Cluster-12991.147054	2.33333	0.633333	0	-1.95869	0	0	K08835 serine/threonine-protein kinase OSR1/STK39 [EC:2.7.11.1]
stomata	Cluster-12991.106965	2.77667	6.43333	0	1.14199	0	0	K08835 serine/threonine-protein kinase OSR1/STK39 [EC:2.7.11.1]
stomata	Cluster-12991.114780	0	0.333333	0	7.05323	0	0	K08835 serine/threonine-protein kinase OSR1/STK39 [EC:2.7.11.1]
stomata	Cluster-12991.142737	0	2.64	1.30333	0	0	-1.07602	K08835 serine/threonine-protein kinase OSR1/STK39 [EC:2.7.11.1]
stomata	Cluster-12991.116748	71.1233	12.86	0	-2.55778	0	0	K08914 light-harvesting complex II chlorophyll a/b binding protein 3
stomata	Cluster-12991.116745	117.583	31.0333	0	-2.00519	0	0	K08914 light-harvesting complex II chlorophyll a/b binding protein 3
stomata	Cluster-12991.42377	0.256667	0	0	-7.35117	0	0	K09422 transcription factor MYB, plant
stomata	Cluster-12991.97895	0.27	0	3.15	0	3.44011	0	K09422 transcription factor MYB, plant
stomata	Cluster-12991.111176	4.13333	0.266667	0	-4.03263	0	0	K09422 transcription factor MYB, plant
stomata	Cluster-12991.131291	13.53	4.39667	0	-1.69745	0	0	K09422 transcription factor MYB, plant
stomata	Cluster-12991.150670	0.226667	0	0	-7.21077	0	0	K09422 transcription factor MYB, plant
stomata	Cluster-12991.150671	0.276667	1.25333	0	2.07752	0	0	K09422 transcription factor MYB, plant
stomata	Cluster-12991.149796	0.796667	0.07	0	-3.62713	0	0	K09422 transcription factor MYB, plant
stomata	Cluster-22754.0	0	1.03667	0	6.41245	0	0	K10604 E3 ubiquitin-protein ligase MGRN1 [EC:2.3.2.27]
stomata	Cluster-12991.111294	0.376667	0	1.09333	0	1.42699	0	K10604 E3 ubiquitin-protein ligase MGRN1 [EC:2.3.2.27]
stomata	Cluster-12991.120504	5.75667	13.4533	0	1.13627	0	0	K10604 E3 ubiquitin-protein ligase MGRN1 [EC:2.3.2.27]
stomata	Cluster-12991.76548	0.306667	1.35667	0	2.04118	0	0	K12118 cryptochrome 1
stomata	Cluster-12991.113175	4.40667	10.4533	0	1.16414	0	0	K12118 cryptochrome 1
stomata	Cluster-12991.113173	0	7.20333	3.25	0	0	-1.20107	K12118 cryptochrome 1
stomata	Cluster-12991.137347	1.06333	5.06667	0	2.18694	0	0	K12119 cryptochrome 2
stomata	Cluster-12991.91240	6.91	3.36333	0	-1.1141	0	0	K12818 ATP-dependent RNA helicase DHX8/PRP22 [EC:3.6.4.13]
stomata	Cluster-12991.93359	0.41	0	0	-7.27705	0	0	K13199 plasminogen activator inhibitor 1 RNA-binding protein
stomata	Cluster-12991.61925	0	0.26	1.11667	0	0	2.09561	K13199 plasminogen activator inhibitor 1 RNA-binding protein
stomata	Cluster-12991.182668	0.0633333	0.35	0	2.47204	0	0	K13447 respiratory burst oxidase [EC:1.6.3.- 1.11.1.-]
stomata	Cluster-6129.0	0	1.08333	0	7.08482	0	0	K13448 calcium-binding protein CML
stomata	Cluster-12991.110979	0	2.32	5.30333	0	0	1.13444	K14165 atypical dual specificity phosphatase [EC:3.1.3.16 3.1.3.48]
stomata	Cluster-12991.110980	0	0.39	0.85	0	0	1.08287	K14165 atypical dual specificity phosphatase [EC:3.1.3.16 3.1.3.48]
stomata	Cluster-12991.119825	0	0.416667	1.56	0	0	1.84195	K14165 atypical dual specificity phosphatase [EC:3.1.3.16 3.1.3.48]
stomata	Cluster-12991.68704	0.08	0	0.65	0	2.84406	0	K14489 arabidopsis histidine kinase 2/3/4 (cytokinin receptor) [EC:2.7.13.3]
stomata	Cluster-12991.68705	0.903333	0	2.69333	0	1.40373	0	K14489 arabidopsis histidine kinase 2/3/4 (cytokinin receptor) [EC:2.7.13.3]
stomata	Cluster-12991.178477	0	0.896667	0	6.92405	0	0	K14498 serine/threonine-protein kinase SRK2 [EC:2.7.11.1]
stomata	Cluster-12991.6374	0	1.51	0	7.60083	0	0	K14498 serine/threonine-protein kinase SRK2 [EC:2.7.11.1]
stomata	Cluster-12991.77847	0.08	0.376667	0	2.13285	0	0	K14506 jasmonic acid-amino synthetase [EC:6.3.2.52]
stomata	Cluster-12991.85882	0.186667	0	0.866667	0	2.06433	0	K14506 jasmonic acid-amino synthetase [EC:6.3.2.52]
stomata	Cluster-12991.139774	0.536667	3.36	0	2.56607	0	0	K14506 jasmonic acid-amino synthetase [EC:6.3.2.52]
stomata	Cluster-12991.101687	0	11.74	27.8267	0	0	1.2002	K14506 jasmonic acid-amino synthetase
stomata	Cluster-12991.115162	0	14.69	31.0633	0	0	1.03546	K14506 jasmonic acid-amino synthetase
stomata	Cluster-12991.60424	0.143333	1.19333	0	2.91749	0	0	K14724 solute carrier family 9 (sodium/hydrogen exchanger), member 8
stomata	Cluster-12991.41609	0.966667	0	2.64667	0	1.27338	0	K14724 solute carrier family 9 (sodium/hydrogen exchanger), member 8
stomata	Cluster-12991.94815	2.01	5.41	0	1.3276	0	0	K14724 solute carrier family 9 (sodium/hydrogen exchanger), member 8
stomata	Cluster-12991.94812	2.74667	7.16333	0	1.29822	0	0	K14724 solute carrier family 9 (sodium/hydrogen exchanger), member 8
stomata	Cluster-12991.23616	0.0466667	0	1.05667	0	4.30459	0	K15333 tRNA guanosine-2'-O-methyltransferase [EC:2.1.1.34]
stomata	Cluster-4483.0	0.05	0	0.93	0	4.05346	0	K15333 tRNA guanosine-2'-O-methyltransferase [EC:2.1.1.34]
stomata	Cluster-12991.11616	0.17	0	0.986667	0	2.36338	0	K15333 tRNA guanosine-2'-O-methyltransferase [EC:2.1.1.34]
stomata	Cluster-12991.96383	0.293333	1.59667	0	2.31631	0	0	K15333 tRNA guanosine-2'-O-methyltransferase [EC:2.1.1.34]
stomata	Cluster-12991.76545	0.61	0	3.33333	0	2.36535	0	K15333 tRNA guanosine-2'-O-methyltransferase [EC:2.1.1.34]
stomata	Cluster-12991.55257	0.623333	0.14	0	-2.25041	0	0	K15333 tRNA guanosine-2'-O-methyltransferase [EC:2.1.1.34]
stomata	Cluster-12991.166903	0.733333	3.17667	0	2.02211	0	0	K15333 tRNA guanosine-2'-O-methyltransferase [EC:2.1.1.34]
stomata	Cluster-12991.98816	2.15667	0	1.04667	0	-1.18435	0	K15333 tRNA guanosine-2'-O-methyltransferase [EC:2.1.1.34]
stomata	Cluster-12991.51009	0	1.54	0.363333	0	0	-2.13813	K15333 tRNA guanosine-2'-O-methyltransferase [EC:2.1.1.34]
stomata	Cluster-12991.76544	0	0.48	1.91	0	0	1.93669	K15333 tRNA guanosine-2'-O-methyltransferase [EC:2.1.1.34]
stomata	Cluster-12991.94701	0	0.976667	2.17	0	0	1.11171	K15333 tRNA guanosine-2'-O-methyltransferase [EC:2.1.1.34]
stomata	Cluster-40882.0	0	0.05	0.68	0	0	3.58428	K15333 tRNA guanosine-2'-O-methyltransferase [EC:2.1.1.34]
stomata	Cluster-12991.83993	0	35.7533	17.9267	0	0	-1.04051	K15631 molybdenum cofactor sulfurtransferase [EC:2.8.1.9]
stomata	Cluster-12991.126853	3.42667	1.68	0	-1.09636	0	0	K15631 molybdenum cofactor sulfurtransferase [EC:2.8.1.9]
stomata	Cluster-12991.83992	7.53333	2.53	0	-1.65516	0	0	K15631 molybdenum cofactor sulfurtransferase [EC:2.8.1.9]
stomata	Cluster-12991.154907	2.31667	0.993333	0	-1.30347	0	0	K15631 molybdenum cofactor sulfurtransferase [EC:2.8.1.9]
stomata	Cluster-12991.67841	0.293333	1.08333	0	1.79296	0	0	K16190 glucuronokinase [EC:2.7.1.43]
stomata	Cluster-12991.122939	0	0.753333	0.183333	0	0	-2.03276	K17710 pentatricopeptide repeat domain-containing protein 1
stomata	Cluster-12991.99476	0.46	2.38667	0	2.32131	0	0	K20715 phototropin [EC:2.7.11.1]
stomata	Cluster-12991.99466	0.476667	2.40333	0	2.26258	0	0	K20715 phototropin [EC:2.7.11.1]
stomata	Cluster-12991.25654	0.53	0.0533333	0	-3.30294	0	0	K20715 phototropin [EC:2.7.11.1]
stomata	Cluster-12991.140611	2.2	0	0.9	0	-1.45814	0	K20715 phototropin [EC:2.7.11.1]
stomata	Cluster-12991.99482	35.22	0	18.7233	0	-1.08068	0	K20715 phototropin [EC:2.7.11.1]
stomata	Cluster-12991.151840	0	0.996667	0.463333	0	0	-1.16651	K20715 phototropin [EC:2.7.11.1]
stomata	Cluster-12991.99472	0	6.8	3.30333	0	0	-1.09131	K20715 phototropin [EC:2.7.11.1]
stomata	Cluster-12991.99465	17.4867	0	6.42667	0	-1.61287	0	K20715 phototropin [EC:2.7.11.1]
stomata	Cluster-12991.213474	0	0.983333	0	7.9253	0	0	K20715 phototropin [EC:2.7.11.1]
stomata	Cluster-12991.216055	0.0266667	2.51	0	7.0062	0	0	K20716 mitogen-activated protein kinase kinase kinase 17/18
stomata	Cluster-12991.22880	3.05333	0.09	0	-5.15733	0	0	K20716 mitogen-activated protein kinase kinase kinase 17/18
stomata	Cluster-12991.93734	0.91	0	0	-8.3811	0	0	K20717 mitogen-activated protein kinase kinase kinase YODA [EC:2.7.11.25]
stomata	Cluster-12991.111793	2.83	0	6.43667	0	1.03881	0	K20717 mitogen-activated protein kinase kinase kinase YODA [EC:2.7.11.25]
stomata	Cluster-12991.123235	4.08667	2.11	0	-1.0344	0	0	K20718 LRR receptor-like serine/threonine-protein kinase ERECTA [EC:2.7.11.1]
stomata	Cluster-12991.126061	24.9267	3.12333	0	-3.07318	0	0	K20718 LRR receptor-like serine/threonine-protein kinase ERECTA [EC:2.7.11.1]
stomata	Cluster-12991.123112	0	0.0366667	0.943333	0	0	4.75223	K20718 LRR receptor-like serine/threonine-protein kinase ERECTA [EC:2.7.11.1]
stomata	Cluster-12991.123113	0	1.19	11.6033	0	0	3.2271	K20718 LRR receptor-like serine/threonine-protein kinase ERECTA [EC:2.7.11.1]
stomata	Cluster-12991.15920	1.07	0.31	0	-1.84552	0	0	K20718 LRR receptor-like serine/threonine-protein kinase ERECTA [EC:2.7.11.1]
stomata	Cluster-12991.33973	0	0.0133333	0.373333	0	0	4.46291	K20718 LRR receptor-like serine/threonine-protein kinase ERECTA [EC:2.7.11.1]
stomata	Cluster-12991.8371	0	1.97667	0	7.80772	0	0	K21480 heme oxygenase (biliverdin-producing, ferredoxin) [EC:1.14.15.20]
stomata	Cluster-12991.48358	1.97333	0	0.87	0	-1.33013	0	K21867 potassium channel
stomata	Cluster-12991.137438	0.33	0	0.98	0	1.40211	0	K22138 mitochondrial pyruvate carrier 1
stomata	Cluster-12991.139946	0.74	3.28	0	2.02573	0	0	K22138 mitochondrial pyruvate carrier 1
stomata	Cluster-12991.84403	1.99667	5.37667	0	1.36843	0	0	K22138 mitochondrial pyruvate carrier 1
stomata	Cluster-12991.128864	5.19667	2.43667	0	-1.16498	0	0	K23451 dihydrosphingosine 1-phosphate phosphatase [EC:3.1.3.-]
stomata	Cluster-12991.146949	5.53667	2.72333	0	-1.09759	0	0	K23451 dihydrosphingosine 1-phosphate phosphatase [EC:3.1.3.-]
stomata	Cluster-12991.118860	96.7333	42.49	0	-1.26701	0	0	Calcium sensing receptor, chloroplastic; AltName: Full
stomata	Cluster-12991.46781	0.56	2.22667	0	1.91944	0	0	CO(2)-response secreted protease {ECO:0000303
stomata	Cluster-12991.71701	4.23	11.24	0	1.35379	0	0	CO(2)-response secreted protease {ECO:0000303
stomata	Cluster-12991.171346	1.50333	0.316667	0	-2.28377	0	0	EPIDERMAL PATTERNING FACTOR-like protein 2 {ECO:0000303
stomata	Cluster-12991.128234	5.20333	2.5	0	-1.13899	0	0	EPIDERMAL PATTERNING FACTOR-like protein 2 {ECO:0000303
stomata	Cluster-12991.111526	3.61	0.43	0	-3.15734	0	0	Guard cell S-type anion channel SLAC1; AltName: Full
stomata	Cluster-12991.50523	0	1.6	0	7.25887	0	0	Probable peptide/nitrate transporter At3g43790; AltName: Full
stomata	Cluster-12991.163790	1.09	2.32333	0	1.02703	0	0	Probable peptide/nitrate transporter At3g43790; AltName: Full
stomata	Cluster-12991.87139	4.96667	1.97	0	-1.40715	0	0	Protein MICROTUBULE BINDING PROTEIN 2C {ECO:0000303
stomata	Cluster-12991.144320	2.85	0	7.97	0	1.36218	0	Trihelix transcription factor GTL1; AltName: Full
stomata	Cluster-12991.142449	0	0.496667	1.73	0	0	1.73323	EPIDERMAL PATTERNING FACTOR-like protein 2 {ECO:0000303
stomata	Cluster-12991.142450	0	0.25	1.36333	0	0	2.45041	EPIDERMAL PATTERNING FACTOR-like protein 2 {ECO:0000303
ROS scavenging	Cluster-12991.98063	3.02	0.0166667	0	-7.85752	0	8.33583	peroxidase	POD11-like
ROS scavenging	Cluster-12991.136310	3.08333	0.22	0	-3.85516	0	3.97236	peroxidase	POD17-like
ROS scavenging	Cluster-12991.112563	0.273333	0.116667	0.713333	0	1.22007	2.60216	peroxidase	POD17-like
ROS scavenging	Cluster-12991.150282	0	3.96333	14.0267	0	0	1.86735	peroxidase	POD17-like
ROS scavenging	Cluster-12991.180828	0	3.41667	12.3967	0	0	1.86711	peroxidase	POD17-like
ROS scavenging	Cluster-12991.53108	0	5.75667	14.6233	0	0	1.35986	peroxidase	POD17-like
ROS scavenging	Cluster-12991.53831	0	0.623333	0.27	0	0	-1.23148	peroxidase	POD17-like
ROS scavenging	Cluster-12991.59572	0	5.18333	22.7367	0	0	2.28728	peroxidase	POD17-like
ROS scavenging	Cluster-12991.66114	0	0.0133333	0.71	0	0	5.6849	peroxidase	POD17-like
ROS scavenging	Cluster-12991.116123	4.99	0	11.8767	0	1.09708	0	peroxidase	POD19
ROS scavenging	Cluster-12991.136720	3.55333	1.02333	0	-1.89131	0	1.72974	peroxidase	POD31-like
ROS scavenging	Cluster-12991.99341	0	3.43	7.40667	0	0	1.06103	peroxidase	POD3-like
ROS scavenging	Cluster-12991.119750	1.17	0.13	2.67	-3.16672	1.05657	4.24189	peroxidase	POD42-like
ROS scavenging	Cluster-12991.119748	777.88	11.92	0	-6.09763	0	6.97343	peroxidase	POD42-like
ROS scavenging	Cluster-12991.119816	685.283	32.6	1782.06	-4.45838	1.24341	5.72203	peroxidase	POD42-like
ROS scavenging	Cluster-12991.119815	0.763333	0.1	3.98667	0	2.26181	5.11178	peroxidase	POD42-like
ROS scavenging	Cluster-12991.119749	0	0	1.57667	0	0	8.56543	peroxidase	POD42-like
ROS scavenging	Cluster-12991.85296	0	0.0566667	1.2	0	0	4.25751	peroxidase	POD42-like
ROS scavenging	Cluster-12991.130586	0.156667	1.19333	0	2.77121	0	0	peroxidase	POD47
ROS scavenging	Cluster-12991.138347	5.12667	14.17	16.0167	1.38159	1.49041	0	peroxidase	POD47
ROS scavenging	Cluster-12991.96292	2.50333	0.243333	6.99	-3.41452	1.33279	4.77276	peroxidase	POD4-like
ROS scavenging	Cluster-12991.96290	42.3033	2.1	98.0333	-4.41063	1.06551	5.50116	peroxidase	POD4-like
ROS scavenging	Cluster-12991.113777	41.1433	1.31333	0	-5.03528	0	4.98944	peroxidase	POD51
ROS scavenging	Cluster-12991.133435	1.49	0.06	0	-4.62121	0	5.70473	peroxidase	POD51-like
ROS scavenging	Cluster-12991.101844	1.68667	0.126667	3.76333	-3.76041	1.00961	4.78954	peroxidase	POD51-like
ROS scavenging	Cluster-12991.101843	16.8567	2.37	0	-2.90776	0	3.63461	peroxidase	POD51-like
ROS scavenging	Cluster-12991.132495	13.1867	2.57333	0	-2.43505	0	2.53369	peroxidase	POD51-like
ROS scavenging	Cluster-12991.204125	0	0	3.49333	0	0	6.83932	peroxidase	POD51-like
ROS scavenging	Cluster-12991.204127	0	0.11	3.16333	0	0	4.83791	peroxidase	POD51-like
ROS scavenging	Cluster-12991.56841	0	0.943333	0.82	6.90342	6.61775	0	peroxidase	POD59-like
ROS scavenging	Cluster-12991.119480	5.05333	0.296667	0	-4.16292	0	0	peroxidase	POD5-like
ROS scavenging	Cluster-12991.121118	7.17	1.12333	2.19	-2.75732	-1.86698	0	peroxidase	POD5-like
ROS scavenging	Cluster-12991.137217	71.7933	14.38	0	-2.39635	0	1.71609	peroxidase	POD5-like
ROS scavenging	Cluster-12991.140943	0	0.256667	4.41667	0	0	4.07898	peroxidase	POD5-like
ROS scavenging	Cluster-12991.121662	0.903333	0	0	-7.54303	0	0	peroxidase	POD64
ROS scavenging	Cluster-12991.121878	15.4567	0	0	-10.9	0	11.7806	peroxidase	POD64
ROS scavenging	Cluster-12991.118689	189.777	0	0	-14.2687	0	14.2719	peroxidase	POD64
ROS scavenging	Cluster-12991.161975	0.953333	0.0166667	4.07667	0	1.99499	7.67861	peroxidase	POD72-like
ROS scavenging	Cluster-12991.180008	1.15	0	0.406667	0	-1.65625	0	peroxidase	PODN-like
ROS scavenging	Cluster-12991.191391	2.31	0	0	-7.86403	0	0	peroxidase	PODP7-like
ROS scavenging	Cluster-12991.96293	125.123	5.65333	0	-4.55141	0	5.4949	peroxidase	POD7-like
ROS scavenging	Cluster-12991.19946	0	0.246667	0.74	0	0	1.53291	peroxidase	POD26-like
ROS scavenging	Cluster-12991.142228	1.19667	3.31333	0	1.41409	0	-2.55559	peroxidase	POD48
ROS scavenging	Cluster-12991.41544	7.24667	13.63	1.69667	0	-2.21063	-3.02633	peroxidase	POD48
ROS scavenging	Cluster-12991.2753	0	2.18333	0	7.56169	0	-7.73697	glutathione S-transferase	GST
ROS scavenging	Cluster-12991.220235	0	2.32	0	6.7	0	-6.87516	glutathione S-transferase	GST
ROS scavenging	Cluster-5473.0	0	4.14667	0	8.58771	0	-8.76264	glutathione S-transferase	GST
ROS scavenging	Cluster-12991.76008	3.68333	1.88667	0	-1.04864	0	0	glutathione S-transferase	GSTF10-like
ROS scavenging	Cluster-12991.76007	35.5567	14.3467	0	-1.3835	0	0	glutathione S-transferase	GSTF10-like
ROS scavenging	Cluster-12991.110466	30.7533	8.68	0	-1.90665	0	2.73348	glutathione S-transferase	GSTF11-like
ROS scavenging	Cluster-12991.110465	0.353333	0.4	2.25667	0	2.55125	2.39777	glutathione S-transferase	GSTF11-like
ROS scavenging	Cluster-12991.8673	0	1.03	2.81	0	0	1.40102	glutathione S-transferase	GSTisoform X1
ROS scavenging	Cluster-12991.138226	9.47	0.08	0	-6.96087	0	6.32321	glutathione S-transferase	GTH10-like
ROS scavenging	Cluster-12991.199591	0	0.0733333	4.56333	0	0	6.33016	glutathione S-transferase	GTH10-like
ROS scavenging	Cluster-12991.77814	10.18	1.48667	0	-2.85747	0	2.73111	glutathione S-transferase	GSTU17-like
ROS scavenging	Cluster-12991.38732	2.31667	0.633333	0	-1.95512	0	1.63929	glutathione S-transferase	GSTU18-like
ROS scavenging	Cluster-12991.7995	3.78333	0.946667	0	-2.06283	0	0	glutathione S-transferase	GSTU18-like
ROS scavenging	Cluster-12991.140305	7.10333	12.5633	1.23	0	-2.71025	-3.41032	glutathione S-transferase	GSTU19-like
ROS scavenging	Cluster-12991.157135	55.2533	101.67	11.9167	0	-2.38251	-3.13268	glutathione S-transferase	GSTU19-like
ROS scavenging	Cluster-12991.121278	4.79	0.486667	0	-3.36708	0	4.22269	glutathione S-transferase	GTH23-like
ROS scavenging	Cluster-12991.89407	5.9	0.253333	0.153333	-4.55167	-5.55121	0	glutathione S-transferase	GST3
ROS scavenging	Cluster-12991.89410	106.413	34.4867	0	-1.69846	0	0	glutathione S-transferase	GST3
ROS scavenging	Cluster-12991.69964	0	1.60667	0.726667	0	0	-1.20359	glutathione S-transferase	GST
ROS scavenging	Cluster-12991.119693	19.6533	4.76667	0	-2.10801	0	2.43726	glutathione S-transferase	GSTF1
ROS scavenging	Cluster-12991.131517	35.23	16.19	14.71	-1.20409	-1.41478	0	glutathione S-transferase	GSTparA
ROS scavenging	Cluster-12991.128786	74.39	36.6667	32.5233	-1.1135	-1.36074	0	glutathione S-transferase	GSTparA
ROS scavenging	Cluster-12991.122585	2.56333	0	0.113333	0	-4.75472	0	glutathione S-transferase	GSTparA
ROS scavenging	Cluster-12991.97869	0.303333	1.49	0	2.22633	0	0	glutathione S-transferase	GSTB-like
ROS scavenging	Cluster-12991.76107	6.52667	3.07667	0	-1.16487	0	1.01426	glutathione S-transferase	GSTB-like
ROS scavenging	Cluster-36976.0	0	1.1	0	7.16593	0	-7.34077	Catalase	CAT
ROS scavenging	Cluster-12991.42329	0	1.03	0	6.88599	0	-7.06105	catalase	CAT
ROS scavenging	Cluster-12991.60360	0	1.30667	0	7.88779	0	-7.10064	catalase	CAT
ROS scavenging	Cluster-12991.1970	0	1.49333	0	7.77605	0	-7.95114	catalase	CAT
ROS scavenging	Cluster-12991.60359	0	1.93667	0	6.88229	0	-7.05784	catalase	CAT
ROS scavenging	Cluster-12991.175754	0	2.13	0	7.75755	0	-7.93224	catalase	CAT
ROS scavenging	Cluster-12991.10697	0	2.62	0	8.80913	0	-8.98451	catalase	CAT
ROS scavenging	Cluster-12991.56788	0	5.45333	0	9.11349	0	-9.2884	catalase	CAT
ROS scavenging	Cluster-12991.60363	0.02	11.89	0	9.23358	0	-10.307	catalase	CAT
ROS scavenging	Cluster-12991.39065	0.16	2.09667	0	3.72302	0	-7.938	catalase	CAT
ROS scavenging	Cluster-12991.54748	0.523333	2.53	0	2.14325	0	-6.73902	catalase	CAT
ROS scavenging	Cluster-12991.152292	1.39	5.03333	0.186667	1.75837	-3.06339	-4.80497	catalase	CAT
ROS scavenging	Cluster-12991.163361	2.45333	6.38333	0.123333	1.28096	-4.51038	-5.76688	catalase	CAT
ROS scavenging	Cluster-12991.95596	3.17333	12.3833	0.386667	1.87445	-3.20952	-5.06504	catalase	CAT
ROS scavenging	Cluster-12991.160170	6.06333	14.5367	0.46	1.17621	-3.88478	-5.03573	catalase	CAT
ROS scavenging	Cluster-12991.49546	15.2067	34.5833	0.533333	1.16236	-4.85235	-5.98853	catalase	CAT
ROS scavenging	Cluster-12991.165394	136.45	461.823	14.4433	1.70193	-3.34368	-5.01737	catalase	CAT
ROS scavenging	Cluster-12991.85581	160.153	549.24	17.9333	1.68744	-3.31801	-4.97786	catalase	CAT
ROS scavenging	Cluster-12991.162694	270.89	656.05	25.8167	1.54446	-3.17726	-4.69705	catalase	CAT
ROS scavenging	Cluster-12991.155703	1.45667	0	0	0	-8.08682	0	catalase	CAT
ROS scavenging	Cluster-12991.86228	0	37.89	15.8233	0	0	-1.30682	catalase	CAT
ROS scavenging	Cluster-12991.101030	0	17.8167	8.52333	0	0	-1.11296	catalase	CAT
ROS scavenging	Cluster-12991.40786	0	2.03667	0	8.69289	0	-8.86797	catalase	CAT
ROS scavenging	Cluster-12991.8071	0	2.38667	0	8.56626	0	-6.88222	catalase	CAT
ROS scavenging	Cluster-12991.10887	0	4.11333	0	9.69316	0	-8.90625	catalase	CAT
ROS scavenging	Cluster-12991.188530	0	11.8467	0	9.16544	0	-8.37858	catalase	CAT
ROS scavenging	Cluster-12991.49011	11.3233	0	5.78333	0	-1.13686	0	catalase	CAT
ROS scavenging	Cluster-12991.187037	0	3.32667	0	7.86538	0	-8.04057	superoxide dismutase, Fe-Mn family	SOD Fe-Mn
ROS scavenging	Cluster-12991.213045	0	7.57	0	9.03286	0	-9.20789	superoxide dismutase, Fe-Mn family	SOD Fe-Mn
ROS scavenging	Cluster-12991.55615	0	5.51333	0	8.19679	0	-8.37165	superoxide dismutase, Fe-Mn family	SOD Fe-Mn
ROS scavenging	Cluster-34205.0	0	2.74333	0	7.79641	0	-7.97132	superoxide dismutase, Fe-Mn family	SOD Fe-Mn
ROS scavenging	Cluster-12991.167700	1.60333	3.56333	0	1.07757	0	0	superoxide dismutase, Fe-Mn family	SOD Fe-Mn
ROS scavenging	Cluster-12991.187831	0	1.22333	2.8	0	0	1.14895	superoxide dismutase, Fe-Mn family	SOD Fe-Mn
ROS scavenging	Cluster-12991.64849	0	14.56	6.02	0	0	-1.31621	superoxide dismutase, Fe-Mn family	SOD Fe-Mn
ROS scavenging	Cluster-12991.203356	0	1.80667	0	7.18301	0	-7.35799	superoxide dismutase, Fe-Mn family	SOD Fe-Mn
ROS scavenging	Cluster-12991.200279	0	3.81667	0	8.26604	0	-7.47922	superoxide dismutase, Fe-Mn family	SOD Fe-Mn
ROS scavenging	Cluster-12991.99127	0	3.33667	1.12667	0	0	-1.60291	superoxide dismutase, Fe-Mn family	SOD Fe-Mn
ROS scavenging	Cluster-12991.144640	10.79	3.54667	0	-1.69981	0	0	superoxide dismutase, Cu-Zn family	SOD Cu-Zn
ROS scavenging	Cluster-12991.140013	9.29333	4.10333	0	-1.25612	0	0	superoxide dismutase, Cu-Zn family	SOD Cu-Zn
ROS scavenging	Cluster-12991.144639	33.09	16.4	0	-1.05678	0	0	superoxide dismutase, Cu-Zn family	SOD Cu-Zn
ROS scavenging	Cluster-12991.102911	0.46	1.42667	0	1.56764	0	-1.33487	superoxide dismutase, Cu-Zn family	SOD Cu-Zn
ROS scavenging	Cluster-12991.102912	1.06667	3.48333	0	1.60339	0	0	superoxide dismutase, Cu-Zn family	SOD Cu-Zn
ROS scavenging	Cluster-12991.91228	557.313	254.377	0	-1.21253	0	0	superoxide dismutase, Cu-Zn family	SOD Cu-Zn
ROS scavenging	Cluster-12991.111156	3.17	1.28333	0	-1.38836	0	0	superoxide dismutase, Cu-Zn family	SOD Cu-Zn
ROS scavenging	Cluster-12991.82272	93.3667	38.54	0	-1.3466	0	0	superoxide dismutase, Cu-Zn family	SOD Cu-Zn
ROS scavenging	Cluster-12991.86921	116.233	55.0967	0	-1.15999	0	0	superoxide dismutase, Cu-Zn family	SOD Cu-Zn
ROS scavenging	Cluster-7642.0	0	1.67333	0	7.15125	0	-6.36435	superoxide dismutase, Cu-Zn family	SOD Cu-Zn
Calcium Signaling	Cluster-12991.105335	24.1367	9.02	0	-1.49336	0	0	cyclic nucleotide gated channel, plant	CNGC15
Calcium Signaling	Cluster-12991.107343	2.67333	5.88667	0	1.04785	0	0	cyclic nucleotide gated channel, plant	CNGC17-like
Calcium Signaling	Cluster-12991.117615	7.15	16.7067	0	1.15641	0	0	cyclic nucleotide gated channel, plant	CNGC4
Calcium Signaling	Cluster-12991.117617	4.25667	9.3	0	1.06202	0	0	cyclic nucleotide gated channel, plant	CNGC4
Calcium Signaling	Cluster-12991.121220	5.47667	1.40667	0	-2.0275	0	0	cyclic nucleotide gated channel, plant	CNGC
Calcium Signaling	Cluster-12991.122242	0	0.89	2.11333	0	0	1.21993	cyclic nucleotide gated channel, plant	CNGC15
Calcium Signaling	Cluster-12991.124960	0.893333	2.96	0	1.63928	0	0	cyclic nucleotide gated channel, plant	CNGC4
Calcium Signaling	Cluster-12991.127792	1.30333	0.17	0	-2.96537	0	0	cyclic nucleotide gated channel, plant	CNGC
Calcium Signaling	Cluster-12991.131171	0.08	0.853333	0	3.30514	0	0	cyclic nucleotide gated channel, plant	CNGC1
Calcium Signaling	Cluster-12991.131768	0.1	0.926667	0	3.1608	0	0	cyclic nucleotide gated channel, plant	CNGC1
Calcium Signaling	Cluster-12991.13319	3.48	0.826667	0	-2.17772	0	0	cyclic nucleotide gated channel, plant	CNGC
Calcium Signaling	Cluster-12991.135530	0	1.72667	0.256667	0	0	-2.8412	cyclic nucleotide gated channel, plant	CNGC2
Calcium Signaling	Cluster-12991.139737	3.40333	7.91	7.91	0	1.09359	0	cyclic nucleotide gated channel, plant	CNGC
Calcium Signaling	Cluster-12991.144785	0.143333	2.84	0	4.22856	0	0	cyclic nucleotide gated channel, plant	CNGC17
Calcium Signaling	Cluster-12991.156728	5.38	1.33667	0	-2.08262	0	0	cyclic nucleotide gated channel, plant	CNGC
Calcium Signaling	Cluster-12991.156733	1.02	0.213333	0	-2.34673	0	0	cyclic nucleotide gated channel, plant	CNGC15
Calcium Signaling	Cluster-12991.156938	0	0.0633333	1.17333	0	0	4.21939	cyclic nucleotide gated channel, plant	CNGC15
Calcium Signaling	Cluster-12991.158406	0	0.126667	0.616667	0	0	2.19654	cyclic nucleotide gated channel, plant	CNGC
Calcium Signaling	Cluster-12991.162177	1.07	2.55667	2.55667	0	1.10374	0	cyclic nucleotide gated channel, plant	CNGC1
Calcium Signaling	Cluster-12991.162183	0	11.4333	5.34667	0	0	-1.13288	cyclic nucleotide gated channel, plant	CNGC
Calcium Signaling	Cluster-12991.163123	0	1.09	0	7.24086	0	0	cyclic nucleotide gated channel, plant	CNGC
Calcium Signaling	Cluster-12991.166029	1.73667	0.613333	0	-1.57284	0	0	cyclic nucleotide gated channel, plant	CNGC
Calcium Signaling	Cluster-12991.166072	0.02	1.35333	0	5.90162	0	0	cyclic nucleotide gated channel, plant	CNGC
Calcium Signaling	Cluster-12991.166897	0.616667	0.243333	0	-1.41925	0	0	cyclic nucleotide gated channel, plant	CNGC6
Calcium Signaling	Cluster-12991.180764	0.196667	4.73	0	4.44372	0	0	cyclic nucleotide gated channel, plant	CNGC
Calcium Signaling	Cluster-12991.182933	0	2.37333	4.92667	0	0	1.00907	cyclic nucleotide gated channel, plant	CNGC
Calcium Signaling	Cluster-12991.182934	0	1.83667	4.64	0	0	1.2753	cyclic nucleotide gated channel, plant	CNGC
Calcium Signaling	Cluster-12991.187829	0	0.166667	1.75667	0	0	3.37161	cyclic nucleotide gated channel, plant	CNGC
Calcium Signaling	Cluster-12991.188408	0.0533333	6.69333	0	6.70637	0	0	cyclic nucleotide gated channel, plant	CNGC
Calcium Signaling	Cluster-12991.189120	0	0.2	1.72	0	0	3.09216	cyclic nucleotide gated channel, plant	CNGC
Calcium Signaling	Cluster-12991.191805	0.2	0.71	0.71	0	1.66608	0	cyclic nucleotide gated channel, plant	CNGC
Calcium Signaling	Cluster-12991.197333	0	1.16667	0.123333	0	0	-3.34894	cyclic nucleotide gated channel, plant	CNGC
Calcium Signaling	Cluster-12991.208288	0	1.77333	3.72667	0	0	1.01543	cyclic nucleotide gated channel, plant	CNGC
Calcium Signaling	Cluster-12991.23289	0	0.726667	2.13333	0	0	1.5059	cyclic nucleotide gated channel, plant	CNGC8
Calcium Signaling	Cluster-12991.25890	0	18.3133	0.326667	0	0	-5.61979	cyclic nucleotide gated channel, plant	CNGC
Calcium Signaling	Cluster-12991.33721	2.88667	0.756667	0	-2.01575	0	0	cyclic nucleotide gated channel, plant	CNGC5
Calcium Signaling	Cluster-12991.33722	1.70667	0.726667	0	-1.29503	0	0	cyclic nucleotide gated channel, plant	CNGC5
Calcium Signaling	Cluster-12991.38663	2.22333	0.566667	0	-2.07525	0	0	cyclic nucleotide gated channel, plant	CNGC2
Calcium Signaling	Cluster-12991.43863	2.68667	1.15667	0	-1.28581	0	0	cyclic nucleotide gated channel, plant	CNGC5
Calcium Signaling	Cluster-12991.45463	0.75	0.0833333	0	-3.33589	0	0	cyclic nucleotide gated channel, plant	CNGC
Calcium Signaling	Cluster-12991.46387	0	0.926667	0.0766667	0	0	-3.5402	cyclic nucleotide gated channel, plant	CNGC
Calcium Signaling	Cluster-12991.48328	0	1.59333	0.27	0	0	-2.60536	cyclic nucleotide gated channel, plant	CNGC
Calcium Signaling	Cluster-12991.54481	6.32667	40.0867	0.496667	2.57107	-3.77639	0	cyclic nucleotide gated channel, plant	CNGC
Calcium Signaling	Cluster-12991.55303	1.93333	1.01333	1.01333	0	-1.10883	0	cyclic nucleotide gated channel, plant	CNGC
Calcium Signaling	Cluster-12991.60301	1.38	0.466667	0	-1.64194	0	0	cyclic nucleotide gated channel, plant	CNGC
Calcium Signaling	Cluster-12991.60831	4.17	24.7733	2.23667	2.49103	-1.04199	0	cyclic nucleotide gated channel, plant	CNGC
Calcium Signaling	Cluster-12991.68459	3.64333	12.29	12.29	0	1.63268	0	cyclic nucleotide gated channel, plant	CNGC
Calcium Signaling	Cluster-12991.68460	0	1.99	4.94333	0	0	1.26821	cyclic nucleotide gated channel, plant	CNGC
Calcium Signaling	Cluster-12991.73564	8.71333	3.97333	0	-1.20343	0	0	cyclic nucleotide gated channel, plant	CNGC15b
Calcium Signaling	Cluster-12991.76813	0	0.5	1.49333	0	0	1.52551	cyclic nucleotide gated channel, plant	CNGC
Calcium Signaling	Cluster-12991.78625	0.826667	0.173333	0	-2.32862	0	0	cyclic nucleotide gated channel, plant	CNGC
Calcium Signaling	Cluster-12991.85515	0.476667	2.64333	0	2.33964	0	0	cyclic nucleotide gated channel, plant	CNGC4
Calcium Signaling	Cluster-12991.96439	3.69333	0.806667	0	-2.27606	0	0	cyclic nucleotide gated channel, plant	CNGC
Calcium Signaling	Cluster-12991.96898	6.37667	15.8267	2.23667	1.21734	-1.67756	0	cyclic nucleotide gated channel, plant	CNGC
Calcium Signaling	Cluster-12991.97871	1.03333	2.97667	0	1.45757	0	0	cyclic nucleotide gated channel, plant	CNGC2
Calcium Signaling	Cluster-12991.99634	1.48667	0.206667	0.206667	0	-3.02009	0	cyclic nucleotide gated channel, plant	CNGC
Calcium Signaling	Cluster-12991.99940	0.696667	4.68333	0	2.62187	0	0	cyclic nucleotide gated channel, plant	CNGC
Calcium Signaling	Cluster-12991.104554	1.28667	3.64333	0	1.46788	0	0	calmodulin	CaM2/4
Calcium Signaling	Cluster-12991.104862	178.873	79.53	79.53	0	-1.28202	0	calmodulin	CaM
Calcium Signaling	Cluster-12991.114353	1.99333	6.21	6.21	0	1.51409	0	calmodulin	CaM-like 4
Calcium Signaling	Cluster-12991.116494	399.17	974.553	0	1.23424	0	0	calmodulin	CaM related
Calcium Signaling	Cluster-12991.15010	0	1.77	0	6.41511	0	0	calmodulin	CaM
Calcium Signaling	Cluster-12991.52772	0	4.16667	0	8.51449	0	0	calmodulin	CaM
Calcium Signaling	Cluster-12991.65866	26.64	56.6367	0	1.03085	0	0	calmodulin	CaM
Calcium Signaling	Cluster-12991.79565	0	31.1567	71.95	0	0	1.181	calmodulin	CaM-like 4
Calcium Signaling	Cluster-12991.86732	0.386667	1.33667	0	1.68633	0	0	calmodulin	CaM-like 4
Calcium Signaling	Cluster-12991.89510	5.15	1.09333	0	-2.32006	0	0	calmodulin	CaM
Calcium Signaling	Cluster-12991.93827	0	2.44	5.55667	0	0	1.14611	calmodulin	CaM-like 4
Calcium Signaling	Cluster-12991.94234	0	12.56	3.62	0	0	-1.78512	calmodulin	CaM
Calcium Signaling	Cluster-12991.94235	90.8333	190.743	0	1.01983	0	0	calmodulin	CaM
Calcium Signaling	Cluster-12991.97064	21.3033	48.86	0	1.17621	0	0	calmodulin	CaM
Calcium Signaling	Cluster-12991.99973	0	2.65333	6.18667	0	0	1.16876	calmodulin	CaM
Calcium Signaling	Cluster-12991.105503	0.0966667	0.713333	0	2.87244	0	0	calcium-dependent protein kinase	CDPK
Calcium Signaling	Cluster-12991.107231	0.443333	1.28333	1.12333	1.46537	1.20113	0	calcium-dependent protein kinase	CDPK
Calcium Signaling	Cluster-12991.118172	0.753333	0	0	-7.49352	0	0	calcium-dependent protein kinase	CDPK19
Calcium Signaling	Cluster-12991.118173	0	0.626667	1.58333	0	0	1.29045	calcium-dependent protein kinase	CDPK19
Calcium Signaling	Cluster-12991.129373	0.396667	2.65333	0	2.64111	0	0	calcium-dependent protein kinase	CDPK20
Calcium Signaling	Cluster-12991.133453	75.45	17.0767	0	-2.11377	0	0	calcium-dependent protein kinase	CDPK
Calcium Signaling	Cluster-12991.134186	0.42	1.29	1.29	0	1.47933	0	calcium-dependent protein kinase	CDPK34
Calcium Signaling	Cluster-12991.14109	0	0.856667	0	7.42691	0	0	calcium-dependent protein kinase	CDPK25
Calcium Signaling	Cluster-12991.160533	0.0166667	0.506667	0.656667	4.92213	5.1948	0	calcium-dependent protein kinase	CDPK12
Calcium Signaling	Cluster-12991.164211	0.243333	1.31	0	2.34902	0	0	calcium-dependent protein kinase	CDPK20
Calcium Signaling	Cluster-12991.204885	0.193333	4.01	0	4.26085	0	0	calcium-dependent protein kinase	CDPK
Calcium Signaling	Cluster-12991.219000	0	1.34	0	7.97086	0	0	calcium-dependent protein kinase	CDPK
Calcium Signaling	Cluster-12991.26178	9.77333	4.15667	0	-1.30513	0	0	calcium-dependent protein kinase	CDPK
Calcium Signaling	Cluster-12991.26948	6.16333	2.73667	2.73667	0	-1.28776	0	calcium-dependent protein kinase	CDPK
Calcium Signaling	Cluster-12991.35460	2.52667	5.48667	0	1.04994	0	0	calcium-dependent protein kinase	CDPK
Calcium Signaling	Cluster-12991.48040	2.72667	0.756667	1.40333	-1.92162	-1.1228	0	calcium-dependent protein kinase	CDPK2
Calcium Signaling	Cluster-12991.53640	13.5633	29.47	2.43667	1.07066	-2.50362	0	calcium-dependent protein kinase	CDPK
Calcium Signaling	Cluster-12991.59257	6.26	34.4967	0	2.41527	0	0	calcium-dependent protein kinase	CDPK
Calcium Signaling	Cluster-12991.70841	0.606667	1.86333	1.73	1.51895	1.33814	0	calcium-dependent protein kinase	CDPK5
Calcium Signaling	Cluster-12991.80012	2.84667	10.0967	1.24667	1.74794	-1.32814	0	calcium-dependent protein kinase	CDPK20
Calcium Signaling	Cluster-12991.80353	1.55333	0.263333	0	-2.67557	0	0	calcium-dependent protein kinase	CDPK
Calcium Signaling	Cluster-12991.81412	0.153333	1.66333	0	3.42235	0	0	calcium-dependent protein kinase	CDPK20
Calcium Signaling	Cluster-12991.93675	2.99	6.79333	0	1.09012	0	0	calcium-dependent protein kinase	CDPK
Calcium Signaling	Cluster-12991.93708	115.38	6.41	0	-4.15069	0	0	calcium-dependent protein kinase	CDPK
Calcium Signaling	Cluster-12991.96315	0	1.94	1.94	0	8.55817	0	calcium-dependent protein kinase	CDPK
Calcium Signaling	Cluster-12991.137160	0.296667	0	0	-7.30914	0	0	respiratory burst oxidase	Rboh
Calcium Signaling	Cluster-12991.143369	2.67333	0.36	0	-2.98479	0	0	respiratory burst oxidase	Rboh A
Calcium Signaling	Cluster-12991.151566	0.81	1.69667	0	1.00395	0	0	respiratory burst oxidase	Rboh
Calcium Signaling	Cluster-12991.152471	1.83	0.296667	0	-2.67775	0	0	respiratory burst oxidase	Rboh
Calcium Signaling	Cluster-12991.182668	0.0633333	0.35	0	2.47204	0	0	respiratory burst oxidase	Rboh F
Calcium Signaling	Cluster-12991.185013	3.77	12.6	12.6	0	1.63742	0	respiratory burst oxidase	Rboh
Calcium Signaling	Cluster-12991.189886	1.58	4.57333	0	1.50768	0	0	respiratory burst oxidase	Rboh
Calcium Signaling	Cluster-12991.189887	4.46667	17.21	0.803333	1.88977	-2.58768	0	respiratory burst oxidase	Rboh
Calcium Signaling	Cluster-12991.215915	0.06	1.70667	0	4.84251	0	0	respiratory burst oxidase	Rboh
Calcium Signaling	Cluster-12991.271	0	0.466667	0	6.74263	0	0	respiratory burst oxidase	Rboh
Calcium Signaling	Cluster-12991.32242	0	6.64	2.75	0	0	-1.31574	respiratory burst oxidase	Rboh
Calcium Signaling	Cluster-12991.35247	5.77333	15.67	0	1.37046	0	0	respiratory burst oxidase	Rboh
Calcium Signaling	Cluster-12991.45784	0.58	0.0866667	0.0866667	0	-2.92291	0	respiratory burst oxidase	Rboh
Calcium Signaling	Cluster-12991.5291	0.623333	0.08	0.08	0	-3.19112	0	respiratory burst oxidase	Rboh
Calcium Signaling	Cluster-12991.58184	0.233333	5.32333	0	4.4063	0	0	respiratory burst oxidase	Rboh
Calcium Signaling	Cluster-12991.89898	0	1.31667	3.34667	0	0	1.30562	respiratory burst oxidase	Rboh
Calcium Signaling	Cluster-12991.98061	1.85	0.493333	0	-2.00253	0	0	respiratory burst oxidase	Rboh C
Calcium Signaling	Cluster-12991.99578	2.11	5.43333	5.43333	0	1.21906	0	respiratory burst oxidase	Rboh
Ion Balance	Cluster-12991.48358	1.97333	2.18667	0.87	0	-1.33013	1.36494	K21867 potassium channel	AKT1-like
Ion Balance	Cluster-12991.48730	5.98333	5.87	2.59333	0	-1.32675	1.20996	K21867 potassium channel	AKT1-like
Ion Balance	Cluster-12991.127814	1.05667	0	0.656667	-8.04556	0	-7.24382	K21867 potassium channel	AKT1-like
Ion Balance	Cluster-12991.157763	1.21	0.113333	1.77667	-3.42868	0	-3.86557	K21867 potassium channel	AKT1-like
Ion Balance	Cluster-12991.84178	2.82	0.163333	2.85	-4.17823	0	-4.067	K21867 potassium channel	AKT1-like
Ion Balance	Cluster-12991.79702	12.7467	0.233333	8.71667	-5.83801	0	-5.15147	K21867 potassium channel	AKT1-like
Ion Balance	Cluster-12991.43295	14.93	1.22667	11.1167	-3.69313	0	-3.13765	K21867 potassium channel	AKT1-like
Ion Balance	Cluster-12991.158914	0	0.0166667	0.503333	0	0	-4.97796	K21867 potassium channel	AKT1-like
Ion Balance	Cluster-12991.84179	0	1.18333	4.40667	0	0	-1.84175	K21867 potassium channel	AKT1-like
Ion Balance	Cluster-12991.89445	0.31	1.24	0	1.88588	0	0	K21867 potassium channel	AKT2
Ion Balance	Cluster-12991.89451	0	2.06333	0.68	0	0	1.62998	K21867 potassium channel	AKT2
Ion Balance	Cluster-12991.112390	43.3733	33.58	104.46	0	1.11951	-1.59205	K17098 annexin D	ANND1-like
Ion Balance	Cluster-12991.112524	45.3267	20.8333	80.3867	-1.18709	0	-1.91422	K17098 annexin D	ANND3-like
Ion Balance	Cluster-12991.112526	186.797	51.8167	179.28	-1.91121	0	-1.75938	K17098 annexin D	ANND3-like
Ion Balance	Cluster-12991.123009	1.16333	0	0	-7.79493	0	0	K17098 annexin D	ANND4
Ion Balance	Cluster-12991.125334	1.27667	0.0833333	2.63	-4.05175	0	-4.96779	K17098 annexin D	ANND4
Ion Balance	Cluster-12991.117696	33.87	3.97667	53.2133	-3.16129	0	-3.70075	K17098 annexin D	ANND4
Ion Balance	Cluster-12991.116192	76.11	8.87333	120.617	-3.16812	0	-3.73842	K17098 annexin D	ANND4
Ion Balance	Cluster-12991.116191	0	0.273333	2.18	0	0	-3.01236	K17098 annexin D	ANND4
Ion Balance	Cluster-12991.136476	0	0	0.913333	0	0	-7.00282	K17098 annexin D	ANND4
Ion Balance	Cluster-12991.116189	7.59	0.7	14.77	-3.50853	0	-4.37371	K17098 annexin D	ANND4-like
Ion Balance	Cluster-12991.116193	0	0.11	2.74333	0	0	-4.93249	K17098 annexin D	ANND4-like
Ion Balance	Cluster-12991.67031	0.31	0.913333	0	1.48978	0	0	K14502 protein brassinosteroid insensitive 2 [EC:2.7.11.1]	BRI2
Ion Balance	Cluster-12991.146455	0.256667	0.0266667	0	-3.35469	0	0	K14502 protein brassinosteroid insensitive 2 [EC:2.7.11.1]	BRI2
Ion Balance	Cluster-12991.5003	0	0.793333	0.00666667	7.50419	0	6.7172	K07359 calcium/calmodulin-dependent protein kinase kinase 2 [EC:2.7.11.17]	CAMKK2
Ion Balance	Cluster-12991.863	0	0.993333	0.03	7.8385	0	5.14622	K07359 calcium/calmodulin-dependent protein kinase kinase 2 [EC:2.7.11.17]	CAMKK2
Ion Balance	Cluster-12991.151689	0.166667	0.01	2.27	0	3.62218	-7.80564	K13754 solute carrier family 24 (sodium/potassium/calcium exchanger), member 6	CCX1-like
Ion Balance	Cluster-12991.123019	1.41333	0.0866667	12.4033	-4.01603	3.02932	-7.056	K13754 solute carrier family 24 (sodium/potassium/calcium exchanger), member 6	CCX1-like
Ion Balance	Cluster-12991.50108	1.14333	0.203333	1.49333	-2.57298	0	-2.82399	K13754 solute carrier family 24 (sodium/potassium/calcium exchanger), member 6	CCX1-like
Ion Balance	Cluster-12991.151521	12.1633	0.25	10.8867	-5.67669	0	-5.43448	K13754 solute carrier family 24 (sodium/potassium/calcium exchanger), member 6	CCX1-like
Ion Balance	Cluster-12991.47618	1.53667	0.416667	2.80667	-1.97584	0	-2.72225	K13754 solute carrier family 24 (sodium/potassium/calcium exchanger), member 6	CCX1-like
Ion Balance	Cluster-12991.110734	10.06	0.693333	11.78	-3.93974	0	-4.04391	K13754 solute carrier family 24 (sodium/potassium/calcium exchanger), member 6	CCX1-like
Ion Balance	Cluster-12991.114358	5.62667	2.31667	7.74667	-1.36702	0	-1.69869	K13754 solute carrier family 24 (sodium/potassium/calcium exchanger), member 6	CCX5
Ion Balance	Cluster-12991.114359	5.68667	2.35	8.17	-1.35611	0	-1.74491	K13754 solute carrier family 24 (sodium/potassium/calcium exchanger), member 6	CCX5
Ion Balance	Cluster-12991.193988	2.93	16.67	0.936667	2.43625	-1.78395	4.20037	K07300 Ca2+:H+ antiporter	CHA1a
Ion Balance	Cluster-12991.166231	3.72667	19.3833	0.953333	2.31758	-2.08419	4.37724	K07300 Ca2+:H+ antiporter	CHA1a
Ion Balance	Cluster-12991.84368	3.12333	10.0867	1.59333	1.61195	-1.14104	2.7263	K07300 Ca2+:H+ antiporter	CHA1a
Ion Balance	Cluster-12991.178884	10.08	40.14	4.4	1.92298	-1.33288	3.23289	K07300 Ca2+:H+ antiporter	CHA1a
Ion Balance	Cluster-12991.165280	11.15	46.1867	5.89667	1.97364	-1.05482	3.00454	K07300 Ca2+:H+ antiporter	CHA1a
Ion Balance	Cluster-12991.130079	41.5767	180.14	15.7467	2.04377	-1.53563	3.55578	K07300 Ca2+:H+ antiporter	CHA1a
Ion Balance	Cluster-12991.127168	46.08	217.303	18.68	2.18631	-1.40674	3.5722	K07300 Ca2+:H+ antiporter	CHA1a
Ion Balance	Cluster-12991.165725	0.393333	2.20667	0.1	2.44124	0	4.31564	K07300 Ca2+:H+ antiporter	CHA1a
Ion Balance	Cluster-12991.50626	0.106667	2.23667	0.04	4.33657	0	5.72092	K07300 Ca2+:H+ antiporter	CHA1a
Ion Balance	Cluster-12991.175052	0.54	2.37	0.293333	2.15246	0	3.08867	K07300 Ca2+:H+ antiporter	CHA1a
Ion Balance	Cluster-12991.176750	0.1	3.87333	0.243333	5.26457	0	3.98368	K07300 Ca2+:H+ antiporter	CHA1a
Ion Balance	Cluster-12991.84369	0.69	5.77333	0.09	2.95567	0	6.09249	K07300 Ca2+:H+ antiporter	CHA1a
Ion Balance	Cluster-12991.67364	0.873333	5.77333	0.273333	2.66422	0	4.39707	K07300 Ca2+:H+ antiporter	CHA1a
Ion Balance	Cluster-12991.115406	0.696667	5.91667	0.09	2.95806	0	6.01004	K07300 Ca2+:H+ antiporter	CHA1a
Ion Balance	Cluster-12991.175615	0.763333	7.59333	0.66	3.2434	0	3.54039	K07300 Ca2+:H+ antiporter	CHA1a
Ion Balance	Cluster-12991.156716	0.486667	8.68	0.19	4.12645	0	5.52087	K07300 Ca2+:H+ antiporter	CHA1a
Ion Balance	Cluster-12991.170568	0.116667	0.686667	0	2.49777	0	7.43225	K07300 Ca2+:H+ antiporter	CHA1a-like
Ion Balance	Cluster-12991.186740	0.00333333	0.78	0.0833333	7.39798	0	3.25646	K07300 Ca2+:H+ antiporter	CHA1a-like
Ion Balance	Cluster-12991.175324	0.06	1.48667	0.0866667	4.66048	0	4.14015	K07300 Ca2+:H+ antiporter	CHA1a-like
Ion Balance	Cluster-12991.174680	0.0633333	1.61	0.03	4.61115	0	5.97705	K07300 Ca2+:H+ antiporter	CHA1a-like
Ion Balance	Cluster-12991.170371	0.163333	5.45	0.473333	4.97221	0	3.56177	K07300 Ca2+:H+ antiporter	CHA1a-like
Ion Balance	Cluster-12991.147409	3.48667	15.2733	3.62667	2.07214	0	2.07364	K07300 Ca2+:H+ antiporter	CHA1a-like
Ion Balance	Cluster-12991.174077	0	0.533333	0	0	0	7.47127	K07300 Ca2+:H+ antiporter	CHA1a-like
Ion Balance	Cluster-12991.50627	0	1.22	0.0466667	0	0	4.66494	K07300 Ca2+:H+ antiporter	CHA1a-like
Ion Balance	Cluster-12991.165524	0.423333	0	1.04333	0	1.19789	0	K07300 Ca2+:H+ antiporter	CHA1a-like
Ion Balance	Cluster-12991.114239	0.313333	0.79	0	1.22469	0	0	K07300 Ca2+:H+ antiporter	CHA2-like
Ion Balance	Cluster-12991.41323	0.683333	1.50667	0	1.04138	0	0	K07300 Ca2+:H+ antiporter	CHA3-like
Ion Balance	Cluster-12991.173090	0.193333	5.59667	0.393333	4.81337	0	3.85336	K07300 Ca2+:H+ antiporter	CHA3-like
Ion Balance	Cluster-12991.184186	0	7.01667	3.47333	0	0	1.04988	K07300 Ca2+:H+ antiporter	CHA3-like
Ion Balance	Cluster-12991.83067	1.17	0.133333	0	-3.1849	0	0	Cation/H(+) antiporter 15	CHX15
Ion Balance	Cluster-12991.197499	1.28	0.16	0	-3.07578	0	0	Cation/H(+) antiporter 15	CHX15
Ion Balance	Cluster-12991.144806	1.85	0.793333	1.93	-1.32385	0	-1.23845	Cation/H(+) antiporter 15	CHX15
Ion Balance	Cluster-12991.134668	4.31333	0.273333	2.04333	-4.10689	-1.22754	-2.90199	Cation/H(+) antiporter 19	CHX19
Ion Balance	Cluster-12991.74121	1.43	0.0566667	0	-4.71131	0	0	Cation/H(+) antiporter 2	CHX2
Ion Balance	Cluster-12991.59789	1.22333	0.59	1.54	-1.13744	0	-1.35159	Cation/H(+) antiporter 20	CHX20
Ion Balance	Cluster-12991.89589	58.9533	78.0867	18.9633	0	-1.806	2.08679	K12761 carbon catabolite-derepressing protein kinase [EC:2.7.11.1]	CIPK11-like
Ion Balance	Cluster-12991.104084	1.15667	0	0	-8.06173	0	0	K12761 carbon catabolite-derepressing protein kinase [EC:2.7.11.1]	CIPK14-like
Ion Balance	Cluster-12991.87813	2.32	5.16667	6.24	1.06534	1.26093	0	K07198 5'-AMP-activated protein kinase, catalytic alpha subunit [EC:2.7.11.11]	CIPK18-like
Ion Balance	Cluster-12991.113878	0	22.1367	10.71	0	0	1.09332	K07198 5'-AMP-activated protein kinase, catalytic alpha subunit [EC:2.7.11.11]	CIPK18-like
Ion Balance	Cluster-12991.123198	0	23.9933	11.44	0	0	1.11364	K07198 5'-AMP-activated protein kinase, catalytic alpha subunit [EC:2.7.11.11]	CIPK18-like
Ion Balance	Cluster-12991.145570	15.1233	3.86333	16.21	-2.06205	0	-2.02329	K07198 5'-AMP-activated protein kinase, catalytic alpha subunit [EC:2.7.11.11]	CIPK1-like
Ion Balance	Cluster-12991.141091	0.26	0.666667	0	1.28979	0	0	K07198 5'-AMP-activated protein kinase, catalytic alpha subunit [EC:2.7.11.11]	CIPK20-like
Ion Balance	Cluster-12991.115531	60.25	71.3133	23.69	0	-1.50892	1.63719	K07198 5'-AMP-activated protein kinase, catalytic alpha subunit [EC:2.7.11.11]	CIPK5
Ion Balance	Cluster-12991.44781	0.91	0.236667	1.32667	-1.99152	0	-2.39936	K07198 5'-AMP-activated protein kinase, catalytic alpha subunit [EC:2.7.11.11]	CIPK5
Ion Balance	Cluster-12991.63002	0	10.05	5.06	0	0	1.04217	K07198 5'-AMP-activated protein kinase, catalytic alpha subunit [EC:2.7.11.11]	CIPK5-like
Ion Balance	Cluster-12991.78690	0	0.28	0.99	0	0	-1.79744	K07198 5'-AMP-activated protein kinase, catalytic alpha subunit [EC:2.7.11.11]	CIPK5-like
Ion Balance	Cluster-12991.116614	9.90333	1.62	2.74333	-2.7127	-2.02053	0	K07198 5'-AMP-activated protein kinase, catalytic alpha subunit [EC:2.7.11.11]	CIPK6-like
Ion Balance	Cluster-12991.127166	0	23.1567	61.7	0	0	-1.36469	K07198 5'-AMP-activated protein kinase, catalytic alpha subunit [EC:2.7.11.11]	CIPK6-like
Ion Balance	Cluster-12991.48834	1.74	4.14333	1.79667	1.17057	0	1.25044	K12761 carbon catabolite-derepressing protein kinase [EC:2.7.11.1]	CIPK7
Ion Balance	Cluster-12991.119107	34.1333	167.263	38.7	2.20872	0	2.16247	K12124 GIGANTEA	GI
Ion Balance	Cluster-12991.104779	48.9867	257.68	58.4467	2.34006	0	2.18701	K12124 GIGANTEA	GI
Ion Balance	Cluster-12991.76071	1.29333	5.78333	0.846667	2.12154	0	2.80332	K12124 GIGANTEA	GI
Ion Balance	Cluster-12991.89338	41.17	188.107	43.8967	2.12307	0	2.14802	K12124 GIGANTEA	GI
Ion Balance	Cluster-12991.65767	0.02	0.626667	0.216667	4.82216	0	1.5871	K12124 GIGANTEA	GI
Ion Balance	Cluster-12991.104778	0.46	2.55	0.36	2.37507	0	2.88062	K12124 GIGANTEA	GI
Ion Balance	Cluster-12991.112651	0.8	2.83	0.693333	1.74854	0	2.0714	K12124 GIGANTEA	GI
Ion Balance	Cluster-12991.161129	1.15	7.46	0.733333	2.6274	0	3.42704	K12124 GIGANTEA	GI
Ion Balance	Cluster-12991.133884	1.66667	7.60667	1.55667	2.0879	0	2.34234	K12124 GIGANTEA	GI
Ion Balance	Cluster-12991.112652	35.1233	184.42	40.6233	2.30175	0	2.23657	K12124 GIGANTEA	GI
Ion Balance	Cluster-12991.147858	0	0.86	0.213333	0	0	2.0708	K12124 GIGANTEA	GI
Ion Balance	Cluster-12991.122098	0.663333	2.05333	0.386667	1.55213	0	2.46027	K12124 GIGANTEA	GI
Ion Balance	Cluster-12991.65768	3.08667	7.51	1.44	1.22481	0	2.44065	K12124 GIGANTEA	GI
Ion Balance	Cluster-12991.79804	16.8867	90.9333	21.09	2.38865	0	2.15509	K12124 GIGANTEA	GI
Ion Balance	Cluster-12991.45452	0	4.27667	1.03667	0	0	2.05773	K12124 GIGANTEA	GI
Ion Balance	Cluster-12991.156846	1.75667	7.66333	2.18667	2.04952	0	1.84942	K12124 GIGANTEA	GI-like
Ion Balance	Cluster-12991.88139	0	0	0.64	0	7.55783	0	K03083 glycogen synthase kinase 3 beta [EC:2.7.11.26]	GSK3β
Ion Balance	Cluster-12991.88143	0.0933333	1.63667	0.266667	4.01554	0	2.66317	K03083 glycogen synthase kinase 3 beta [EC:2.7.11.26]	GSK3β
Ion Balance	Cluster-12991.92375	1.45	0.363333	0	-2.12072	0	0	K01507 inorganic pyrophosphatase [EC:3.6.1.1]	H+-Ppase
Ion Balance	Cluster-12991.40692	4.9	2.04	0	-1.30476	0	0	K01507 inorganic pyrophosphatase [EC:3.6.1.1]	H+-Ppase
Ion Balance	Cluster-12991.93097	1.48333	5.14	1.26333	1.69777	0	2.06117	K01507 inorganic pyrophosphatase [EC:3.6.1.1]	H+-Ppase
Ion Balance	Cluster-12991.93095	1.02667	6.32333	1.16	2.52971	0	2.49198	K01507 inorganic pyrophosphatase [EC:3.6.1.1]	H+-Ppase
Ion Balance	Cluster-12991.93094	1.74	7.90667	2.54333	2.09812	0	1.68396	K01507 inorganic pyrophosphatase [EC:3.6.1.1]	H+-Ppase
Ion Balance	Cluster-12991.93098	1.52667	9.13667	2.04	2.54095	0	2.20345	K01507 inorganic pyrophosphatase [EC:3.6.1.1]	H+-Ppase
Ion Balance	Cluster-12991.93096	3.68333	10.0733	2.87667	1.36369	0	1.85986	K01507 inorganic pyrophosphatase [EC:3.6.1.1]	H+-Ppase
Ion Balance	Cluster-12991.213341	0	2.26	0.04	7.62252	0	5.93894	K01507 inorganic pyrophosphatase [EC:3.6.1.1]	H+-Ppase
Ion Balance	Cluster-12991.67365	8.66667	2.57	7.80667	-1.82562	0	-1.55156	K21867 potassium channel	KAT3
Ion Balance	Cluster-12991.145048	1.02333	0.116667	0.14	-3.29259	-3.11608	0	K21867 potassium channel	KAT3-like
Ion Balance	Cluster-12991.114843	0	0.873333	0	7.46658	0	0	K21867 potassium channel	KAT3-like
Ion Balance	Cluster-12991.142099	0	0	1.50667	0	0	-7.77794	K21867 potassium channel	KAT3-like
Ion Balance	Cluster-12991.96208	0.636667	1.41	0	1.06356	0	0	K21867 potassium channel	KOR1-like
Ion Balance	Cluster-12991.206213	0.92	1.06	2.49667	0	1.30001	-1.20049	K21867 potassium channel	KOR2-like
Ion Balance	Cluster-12991.180300	0.05	0.556667	0.04	3.41121	0	3.82042	K03453 bile acid:Na+ symporter, BASS family	Na+ symporter
Ion Balance	Cluster-12991.74117	1.70667	4.19	0	1.22593	0	0	K03453 bile acid:Na+ symporter, BASS family	Na+ symporter
Ion Balance	Cluster-12991.112982	0	0.503333	1.12	0	0	-1.0996	K03453 bile acid:Na+ symporter, BASS family	Na+ symporter
Ion Balance	Cluster-12991.74116	0	31.86	11.87	0	0	1.46982	K03453 bile acid:Na+ symporter, BASS family	Na+ symporter
Ion Balance	Cluster-12991.69261	0.106667	1.23333	0	3.41749	0	0	K03453 bile acid:Na+ symporter, BASS family	Na+ symporter
Ion Balance	Cluster-12991.217994	0	1.25	0	7.62401	0	7.79889	K09872 aquaporin PIP	PIP
Ion Balance	Cluster-12991.8390	0	1.87	0	8.35856	0	8.53345	K09872 aquaporin PIP	PIP
Ion Balance	Cluster-12991.47878	0	2.28667	0.01	8.40045	0	7.61355	K09872 aquaporin PIP	PIP
Ion Balance	Cluster-12991.46807	0	2.62667	0	8.7092	0	8.88404	K09872 aquaporin PIP	PIP
Ion Balance	Cluster-12991.195974	0	2.92667	0.01	8.86264	0	8.07572	K09872 aquaporin PIP	PIP
Ion Balance	Cluster-12991.36463	0	3.27	0	9.18565	0	9.36057	K09872 aquaporin PIP	PIP
Ion Balance	Cluster-12991.116280	2.10333	4.53333	0	1.02711	0	0	K09872 aquaporin PIP	PIP1;2
Ion Balance	Cluster-12991.115231	3.41667	11.6733	8.07333	1.70329	1.11514	0	K09872 aquaporin PIP	PIP1;2-like
Ion Balance	Cluster-12991.115228	3.74667	11.7667	4.58	1.5515	0	1.41233	K09872 aquaporin PIP	PIP1;2-like
Ion Balance	Cluster-12991.119571	5.41	2.31333	7.16667	-1.30516	0	-1.58591	K09872 aquaporin PIP	PIP2;6
Ion Balance	Cluster-12991.121767	354.853	110.143	370.157	-1.76534	0	-1.70048	K09872 aquaporin PIP	PIP2;6
Ion Balance	Cluster-12991.119806	0	2.53	6.92	0	0	-1.4082	K09872 aquaporin PIP	PIP2;6
Ion Balance	Cluster-12991.127807	0	2.11333	1.85333	7.46381	7.1991	0	K04345 protein kinase A [EC:2.7.11.11]	PKSA
Ion Balance	Cluster-12991.86164	4.62333	0	7.01667	-8.70372	0	-9.19146	K04345 protein kinase A [EC:2.7.11.11]	PKSA
Ion Balance	Cluster-12991.219361	0.29	0.91	0.33	1.55834	0	1.56255	K01102 pyruvate dehydrogenase phosphatase [EC:3.1.3.43]	PP242
Ion Balance	Cluster-12991.162911	1.29	3.73	0	1.46065	0	0	Protein phosphatase 2C	PP2C
Ion Balance	Cluster-12991.167968	0.323333	3.05333	0.513333	3.17812	0	2.61995	Probable protein phosphatase 2C	PP2C34
Ion Balance	Cluster-12991.136638	11.02	5.27333	0	-1.14048	0	0	K14497 protein phosphatase 2C [EC:3.1.3.16]	PP2C37-like
Ion Balance	Cluster-12991.130122	5.08	2.07333	5.02	-1.37211	0	-1.22283	K01102 pyruvate dehydrogenase phosphatase [EC:3.1.3.43]	PP2C4
Ion Balance	Cluster-12991.92830	18.43	0	8.56333	0	-1.26403	0	K14497 protein phosphatase 2C [EC:3.1.3.16]	PP2C50
Ion Balance	Cluster-12991.92827	0.58	1.79667	0	1.55534	0	0	K14497 protein phosphatase 2C [EC:3.1.3.16]	PP2C50
Ion Balance	Cluster-12991.92828	3.79333	10.5533	0	1.40177	0	0	K14497 protein phosphatase 2C [EC:3.1.3.16]	PP2C50
Ion Balance	Cluster-12991.117590	0	5.56	12.76	0	0	-1.15173	K14497 protein phosphatase 2C [EC:3.1.3.16]	PP2C51
Ion Balance	Cluster-12991.117504	0.813333	0	1.23667	-7.02451	0	-7.48892	K01102 pyruvate dehydrogenase phosphatase [EC:3.1.3.43]	PP2C60
Ion Balance	Cluster-12991.118573	1.48	5.90333	1.89667	1.92035	0	1.67523	K01102 pyruvate dehydrogenase phosphatase [EC:3.1.3.43]	PP2C60
Ion Balance	Cluster-12991.136930	0	0.416667	1.12333	0	0	-1.35736	K01102 pyruvate dehydrogenase phosphatase [EC:3.1.3.43]	PP2C60
Ion Balance	Cluster-12991.65586	13.4033	6.84	0	-1.04649	0	0	K14497 protein phosphatase 2C [EC:3.1.3.16]	PP2C68
Ion Balance	Cluster-12991.167966	0.816667	3.53333	0.82	2.01238	0	2.1574	Probable protein phosphatase 2C 73	PP2C73
Ion Balance	Cluster-12991.138402	0.123333	0	0.873333	0	2.69737	0	K01102 pyruvate dehydrogenase phosphatase [EC:3.1.3.43]	PP2C78
Ion Balance	Cluster-12991.92746	4.37	0	10.38	0	1.11027	0	K01102 pyruvate dehydrogenase phosphatase [EC:3.1.3.43]	PP2C78
Ion Balance	Cluster-12991.92747	0.586667	0	0	-6.75687	0	0	K01102 pyruvate dehydrogenase phosphatase [EC:3.1.3.43]	PP2C78
Ion Balance	Cluster-12991.150605	0	1.56333	0.566667	0	0	1.54326	K01507 inorganic pyrophosphatase [EC:3.6.1.1]	PPA1
Ion Balance	Cluster-12991.156729	0	0.25	2.25333	0	0	-3.07808	K01507 inorganic pyrophosphatase [EC:3.6.1.1]	PPA1
Ion Balance	Cluster-12991.8136	0	3.68333	0	7.59956	0	7.77447	K01507 inorganic pyrophosphatase [EC:3.6.1.1]	PPA2
Ion Balance	Cluster-12991.153749	4.76333	1.24667	5.79333	-1.89909	0	-2.11315	K01507 inorganic pyrophosphatase [EC:3.6.1.1]	PPA4
Ion Balance	Cluster-12991.127427	0	4.01	1.8	8.70113	7.47431	0	K01507 inorganic pyrophosphatase [EC:3.6.1.1]	PPA6c
Ion Balance	Cluster-12991.136997	0	4.18	2.34333	8.81334	7.87587	0	K01507 inorganic pyrophosphatase [EC:3.6.1.1]	PPA6c
Ion Balance	Cluster-12991.54932	1.82333	4.27	1.58333	1.13281	0	1.47311	K13248 pyridoxal phosphate phosphatase PHOSPHO2 [EC:3.1.3.74]	PPase2-like
Ion Balance	Cluster-12991.154965	9.2	23.4567	0	1.2706	0	0	K13248 pyridoxal phosphate phosphatase PHOSPHO2 [EC:3.1.3.74]	PPase2-like
Ion Balance	Cluster-12991.99102	0	1.88667	0.556667	0	0	1.8528	K13248 pyridoxal phosphate phosphatase PHOSPHO2 [EC:3.1.3.74]	PPase2-like
Ion Balance	Cluster-12991.110475	3.12333	0.806667	3.2	-2.01998	0	-1.95794	K14496 abscisic acid receptor PYR/PYL family	PYL2-like
Ion Balance	Cluster-12991.148219	11.1767	0	3.38667	0	-1.80753	0	K14496 abscisic acid receptor PYR/PYL family	PYL8-like
Ion Balance	Cluster-12991.103387	12.1867	0	5.77	0	-1.22048	0	K14496 abscisic acid receptor PYR/PYL family	PYL8-like
Ion Balance	Cluster-12991.79163	3.77333	9.67667	2.83333	1.28644	0	1.79561	K14496 abscisic acid receptor PYR/PYL family	PYL8-like
Ion Balance	Cluster-12991.104687	2.08667	10.5833	1.76	2.25944	0	2.64362	K14496 abscisic acid receptor PYR/PYL family	PYL8-like
Ion Balance	Cluster-12991.79162	4.63	11.38	2.85333	1.20543	0	2.04425	K14496 abscisic acid receptor PYR/PYL family	PYL8-like
Ion Balance	Cluster-12991.79161	39.7433	262.247	38.6533	2.6406	0	2.80843	K14496 abscisic acid receptor PYR/PYL family	PYL8-like
Ion Balance	Cluster-12991.104683	4.75667	13.4467	10.82	1.42011	1.03531	0	K14496 abscisic acid receptor PYR/PYL family	PYL9-like
Ion Balance	Cluster-12991.104684	5.39333	18.6567	13.4467	1.71438	1.17233	0	K14496 abscisic acid receptor PYR/PYL family	PYL9-like
Ion Balance	Cluster-12991.48711	0.52	0.0866667	0	-2.67728	0	0	K14496 abscisic acid receptor PYR/PYL family	PYR1-like
Ion Balance	Cluster-12991.107134	0.46	0.00666667	0	-6.00629	0	0	K14445 solute carrier family 13 (sodium-dependent dicarboxylate transporter), member 2/3/5	SLC13A2/3/5
Ion Balance	Cluster-12991.107130	0	0.36	1.31333	0	0	-1.80674	K14445 solute carrier family 13 (sodium-dependent dicarboxylate transporter), member 2/3/5	SLC13A2/3/5
Ion Balance	Cluster-12991.129714	0	21.3533	48.5933	0	0	-1.13842	K14445 solute carrier family 13 (sodium-dependent dicarboxylate transporter), member 2/3/5	SLC13A2/3/5
Ion Balance	Cluster-12991.107135	2.56667	3.12667	7.09	0	1.33003	-1.13059	K14445 solute carrier family 13 (sodium-dependent dicarboxylate transporter), member 2/3/5	SLC13A2/3/5
Ion Balance	Cluster-12991.868	0	0.99	0	6.94391	0	7.11872	K14640 solute carrier family 20 (sodium-dependent phosphate transporter)	SLC20A1
Ion Balance	Cluster-12991.162490	0	1.86667	0	8.71805	0	8.89306	K14640 solute carrier family 20 (sodium-dependent phosphate transporter)	SLC20A1
Ion Balance	Cluster-12991.48621	0.00666667	7.43667	0.00666667	9.77907	0	9.95405	K14640 solute carrier family 20 (sodium-dependent phosphate transporter)	SLC20A1
Ion Balance	Cluster-12991.209999	0	1.45	0	8.32375	0	8.4982	K14640 solute carrier family 20 (sodium-dependent phosphate transporter)	SLC20A1
Ion Balance	Cluster-12991.2212	0	1.15	0.01	7.65853	0	6.87145	K14640 solute carrier family 20 (sodium-dependent phosphate transporter)	SLC20A1
Ion Balance	Cluster-12991.35096	0	3.55	0.0433333	9.40118	0	6.40073	K14640 solute carrier family 20 (sodium-dependent phosphate transporter)	SLC20A1
Ion Balance	Cluster-12991.203976	0	8.62667	0	10.422	0	10.597	K14640 solute carrier family 20 (sodium-dependent phosphate transporter)	SLC20A1
Ion Balance	Cluster-12991.162846	0	2.31333	0	8.81443	0	8.98936	K14640 solute carrier family 20 (sodium-dependent phosphate transporter)	SLC20A1
Ion Balance	Cluster-12991.211025	0	2.35333	0.0366667	9.05573	0	6.0454	K14640 solute carrier family 20 (sodium-dependent phosphate transporter)	SLC20A1
Ion Balance	Cluster-12991.55149	0.0766667	0.606667	0.753333	2.87191	3.1026	0	K06573 solute carrier family 4 (anion exchanger), member 1	SLC4A1
Ion Balance	Cluster-12991.104003	3.50333	11.6167	11.18	1.64958	1.522	0	K06573 solute carrier family 4 (anion exchanger), member 1	SLC4A1
Ion Balance	Cluster-12991.104001	0.216667	1.94667	1.3	3.08963	2.43348	0	K13862 solute carrier family 4 (sodium borate transporter), member 11	SLC4A11
Ion Balance	Cluster-12991.104002	0	0.57	0	7.35687	0	0	K13862 solute carrier family 4 (sodium borate transporter), member 11	SLC4A11
Ion Balance	Cluster-12991.81088	0.0166667	0.0366667	0.42	0	4.80574	-3.70828	CBL-interacting serine/threonine-protein kinase 24	SOS2
Ion Balance	Cluster-12991.40946	0.243333	0.73	0.163333	1.48016	0	2.19838	CBL-interacting serine/threonine-protein kinase 24	SOS2
Ion Balance	Cluster-12991.141112	3.35333	10.4167	8.16667	1.56031	1.13648	0	Fasciclin-like arabinogalactan protein 4	SOS5
Ion Balance	Cluster-12991.79857	4.28667	0.45	0.916667	-3.29699	-2.34877	0	K02154 V-type H+-transporting ATPase subunit a	V-ATPase 16kDa
Ion Balance	Cluster-4444.0	0	1.37333	0.05	6.51655	0	4.8266	K02155 V-type H+-transporting ATPase 16kDa proteolipid subunit	V-ATPase 16kDa
Ion Balance	Cluster-39023.0	0	1.48667	0	6.7682	0	6.94318	K02155 V-type H+-transporting ATPase 16kDa proteolipid subunit	V-ATPase 16kDa
Ion Balance	Cluster-39022.0	0.0266667	1.80667	0	5.82764	0	6.96446	K02155 V-type H+-transporting ATPase 16kDa proteolipid subunit	V-ATPase 16kDa
Ion Balance	Cluster-4445.0	0	2.04667	0	6.98094	0	7.15594	K02155 V-type H+-transporting ATPase 16kDa proteolipid subunit	V-ATPase 16kDa
Ion Balance	Cluster-12991.213390	0	2.40667	0	7.40792	0	7.58342	K02155 V-type H+-transporting ATPase 16kDa proteolipid subunit	V-ATPase 16kDa
Ion Balance	Cluster-12991.218531	0	2.94667	0	7.69364	0	7.8683	K02155 V-type H+-transporting ATPase 16kDa proteolipid subunit	V-ATPase 16kDa
Ion Balance	Cluster-12991.192329	0	15.6633	0.15	10.2722	0	6.78114	K02155 V-type H+-transporting ATPase 16kDa proteolipid subunit	V-ATPase 16kDa
Ion Balance	Cluster-12991.186493	0.573333	1.46	0	1.25507	0	0	K02155 V-type H+-transporting ATPase 16kDa proteolipid subunit	V-ATPase 16kDa
Ion Balance	Cluster-12991.10448	0	2.3	0	7.63465	0	7.80975	K03661 V-type H+-transporting ATPase 21kDa proteolipid subunit	V-ATPase 21kDa
Ion Balance	Cluster-12991.54614	0.05	1.63	1.31667	5.08233	4.7056	0	K03661 V-type H+-transporting ATPase 21kDa proteolipid subunit	V-ATPase 21kDa
Ion Balance	Cluster-12991.140802	0	1.41333	0.6	0	0	1.28548	K02144 V-type H+-transporting ATPase subunit H	V-ATPase A
Ion Balance	Cluster-12991.189758	0	0.713333	0	7.18277	0	7.35747	K02145 V-type H+-transporting ATPase subunit A [EC:3.6.3.14]	V-ATPase A
Ion Balance	Cluster-12991.26301	0	1.18	0.01	7.8053	0	7.0187	K02145 V-type H+-transporting ATPase subunit A [EC:3.6.3.14]	V-ATPase A
Ion Balance	Cluster-12991.220156	0	3.27333	0.03	9.48102	0	6.80005	K02145 V-type H+-transporting ATPase subunit A [EC:3.6.3.14]	V-ATPase A
Ion Balance	Cluster-12991.45285	0	3.46	0.0133333	10.0437	0	7.77814	K02145 V-type H+-transporting ATPase subunit A [EC:3.6.3.14]	V-ATPase A
Ion Balance	Cluster-12991.89599	0.0133333	0.25	0	4.03968	0	0	K02154 V-type H+-transporting ATPase subunit a	V-ATPase a
Ion Balance	Cluster-4637.0	0	0.703333	0	7.01717	0	7.19193	K02154 V-type H+-transporting ATPase subunit a	V-ATPase a
Ion Balance	Cluster-5363.0	0	0.823333	0.02	7.68069	0	5.41749	K02154 V-type H+-transporting ATPase subunit a	V-ATPase a
Ion Balance	Cluster-12991.212339	0	2.61333	0	8.80682	0	8.98182	K02147 V-type H+-transporting ATPase subunit B	V-ATPase B
Ion Balance	Cluster-12991.131669	0	0	0.726667	0	6.94203	0	K02147 V-type H+-transporting ATPase subunit B	V-ATPase B
Ion Balance	Cluster-12991.150106	0.0266667	0	0.386667	0	3.76041	0	K02147 V-type H+-transporting ATPase subunit B	V-ATPase B
Ion Balance	Cluster-12991.6678	0	0.65	0	6.51888	0	6.69371	K02148 V-type H+-transporting ATPase subunit C	V-ATPase C
Ion Balance	Cluster-33389.0	0	0.903333	0	6.56223	0	6.73734	K02148 V-type H+-transporting ATPase subunit C	V-ATPase C
Ion Balance	Cluster-12991.217652	0	1.49667	0	7.49128	0	7.6661	K02146 V-type H+-transporting ATPase subunit d	V-ATPase d
Ion Balance	Cluster-12991.196104	0	1.98333	0	7.67996	0	7.85483	K02149 V-type H+-transporting ATPase subunit D	V-ATPase D
Ion Balance	Cluster-12991.190454	0	3.79667	0	8.37019	0	8.54526	K02150 V-type H+-transporting ATPase subunit E	V-ATPase E
Ion Balance	Cluster-12991.214949	0	4.86	0	8.15713	0	8.33208	K02153 V-type H+-transporting ATPase subunit e	V-ATPase e
Ion Balance	Cluster-12991.82708	1.19333	4.55667	0	1.92224	0	0	K02153 V-type H+-transporting ATPase subunit e	V-ATPase e
Ion Balance	Cluster-12991.135938	0	1.76667	3.86	0	0	-1.08775	K02151 V-type H+-transporting ATPase subunit F	V-ATPase F
Ion Balance	Cluster-20895.0	0	2.88667	0	7.19471	0	7.36967	K02151 V-type H+-transporting ATPase subunit F	V-ATPase F
Ion Balance	Cluster-12991.63247	5.50333	1.40333	4.42667	-2.01702	0	-1.59283	K02151 V-type H+-transporting ATPase subunit F	V-ATPase F
Ion Balance	Cluster-12991.127672	0	4.01667	9.17333	0	0	-1.14138	K02151 V-type H+-transporting ATPase subunit F	V-ATPase F
Ion Balance	Cluster-12991.123681	10.72	24.9833	0	1.1512	0	0	K02152 V-type H+-transporting ATPase subunit G	V-ATPase G
Ion Balance	Cluster-12991.92743	4.54667	0.9	7.05667	-2.4213	0	-2.95939	K02152 V-type H+-transporting ATPase subunit G	V-ATPase G
Ion Balance	Cluster-12991.81811	0.21	2.06	0.82	3.21129	1.82205	1.37138	K02144 V-type H+-transporting ATPase subunit H	V-ATPase H
Ion Balance	Cluster-12991.28337	0.0233333	0.263333	0	3.48035	0	0	K02144 V-type H+-transporting ATPase subunit H	V-ATPase H
Ion Balance	Cluster-12991.93088	0.703333	0	1.65	0	1.08385	0	K01507 inorganic pyrophosphatase [EC:3.6.1.1]	V-type H+-Ppase
Ion Balance	Cluster-12991.61543	0	0.613333	0	7.24429	0	7.41926	K01507 inorganic pyrophosphatase [EC:3.6.1.1]	V-type H+-Ppase
Ion Balance	Cluster-12991.39334	0	0.666667	0	7.34433	0	7.51932	K01507 inorganic pyrophosphatase [EC:3.6.1.1]	V-type H+-Ppase
Ion Balance	Cluster-12991.26900	0	0.69	0	7.42816	0	7.60306	K01507 inorganic pyrophosphatase [EC:3.6.1.1]	V-type H+-Ppase
Ion Balance	Cluster-8018.0	0	1.53667	0.02	8.50069	0	6.23082	K01507 inorganic pyrophosphatase [EC:3.6.1.1]	V-type H+-Ppase
Ion Balance	Cluster-12991.203827	0	2.61333	0.0166667	8.70274	0	7.01596	K01507 inorganic pyrophosphatase [EC:3.6.1.1]	V-type H+-Ppase
Ion Balance	Cluster-12991.93086	0	0.406667	0	0	0	7.03982	K01507 inorganic pyrophosphatase [EC:3.6.1.1]	V-type H+-Ppase
Carbon fixation in photosynthetic organisms (ko00710)	Cluster-12991.111605	0	0.0266667	1.49333	0	0	5.67649	malate dehydrogenase (oxaloacetate-decarboxylating)(NADP+)
Carbon fixation in photosynthetic organisms (ko00710)	Cluster-12991.111602	0	0.03	1.46333	0	0	5.43874	malate dehydrogenase (oxaloacetate-decarboxylating)(NADP+)
Carbon fixation in photosynthetic organisms (ko00710)	Cluster-12991.163319	0	0.03	0.756667	0	0	4.74405	alanine transaminase
Carbon fixation in photosynthetic organisms (ko00710)	Cluster-12991.192495	0	1.94	5.46333	0	0	1.4985	phosphoglycerate kinase
Carbon fixation in photosynthetic organisms (ko00710)	Cluster-12991.149159	0	0.443333	1.26	0	0	1.46286	phosphoenolpyruvate carboxylase
Carbon fixation in photosynthetic organisms (ko00710)	Cluster-12991.149160	0	0.116667	0.326667	0	0	1.41883	phosphoenolpyruvate carboxylase
Carbon fixation in photosynthetic organisms (ko00710)	Cluster-12991.39485	0	0.256667	0.656667	0	0	1.30392	phosphoenolpyruvate carboxylase
Carbon fixation in photosynthetic organisms (ko00710)	Cluster-12991.137865	0	26.6267	61.61	0	0	1.17196	malate dehydrogenase (NADP+)
Carbon fixation in photosynthetic organisms (ko00710)	Cluster-12991.90293	0	4.82	10.3267	0	0	1.04981	malate dehydrogenase (oxaloacetate-decarboxylating)(NADP+)
Carbon fixation in photosynthetic organisms (ko00710)	Cluster-12991.116114	0	3.82	8.15333	0	0	1.04133	phosphoenolpyruvate carboxylase
Carbon fixation in photosynthetic organisms (ko00710)	Cluster-12991.131950	3.31	1.67	0.276667	-1.08954	-3.74991	-2.62664	glyceraldehyde-3-phosphate dehydrogenase (NADP+) (phosphorylating)
Carbon fixation in photosynthetic organisms (ko00710)	Cluster-12991.116613	5.87333	0.903333	0.903333	0	-2.87793	0	glyceraldehyde-3-phosphate dehydrogenase (NADP+) (phosphorylating)
Carbon fixation in photosynthetic organisms (ko00710)	Cluster-12991.106398	3.21	0.706667	0.706667	0	-2.34456	-2.34647	aspartate aminotransferase, cytoplasmic
Carbon fixation in photosynthetic organisms (ko00710)	Cluster-12991.22240	0.923333	0.21	0.21	0	-2.30118	-1.42295	fructose-1,6-bisphosphatase I
Carbon fixation in photosynthetic organisms (ko00710)	Cluster-12991.118966	2.52	0.656667	0.656667	0	-2.13492	-2.31487	fructose-bisphosphate aldolase, class I
Carbon fixation in photosynthetic organisms (ko00710)	Cluster-12991.111298	4.44	1.17333	1.17333	0	-2.04103	-2.07068	sedoheptulose-bisphosphatase
Carbon fixation in photosynthetic organisms (ko00710)	Cluster-12991.126324	25.58	12.3367	8.13667	-1.14235	-1.81856	0	glyceraldehyde-3-phosphate dehydrogenase (NADP+) (phosphorylating)
Carbon fixation in photosynthetic organisms (ko00710)	Cluster-12991.132083	1.26	0.41	0.41	0	-1.79024	-1.72929	fructose-1,6-bisphosphatase I
Carbon fixation in photosynthetic organisms (ko00710)	Cluster-12991.94360	11.61	5.23333	3.91333	-1.23922	-1.73151	0	malate dehydrogenase (NADP+)
Carbon fixation in photosynthetic organisms (ko00710)	Cluster-12991.123966	2.48333	7.00333	0.853333	1.42492	-1.68522	-3.09354	glyceraldehyde-3-phosphate dehydrogenase (NADP+) (phosphorylating)
Carbon fixation in photosynthetic organisms (ko00710)	Cluster-12991.115984	1.55667	0.553333	0.553333	0	-1.67789	0	glyceraldehyde 3-phosphate dehydrogenase
Carbon fixation in photosynthetic organisms (ko00710)	Cluster-12991.114270	35.6467	13.0667	13.0667	0	-1.59002	-2.14567	fructose-bisphosphate aldolase, class I
Carbon fixation in photosynthetic organisms (ko00710)	Cluster-12991.103118	12.88	4.92	4.92	0	-1.52784	-1.78718	phosphoribulokinase
Carbon fixation in photosynthetic organisms (ko00710)	Cluster-12991.111238	195.69	78.3833	78.3833	0	-1.48722	-2.43744	phosphoribulokinase
Carbon fixation in photosynthetic organisms (ko00710)	Cluster-12991.103161	24.2333	9.65667	9.65667	0	-1.48318	-1.37924	sedoheptulose-bisphosphatase
Carbon fixation in photosynthetic organisms (ko00710)	Cluster-12991.105707	5.83667	2.33667	2.33667	0	-1.46942	-2.06852	aspartate aminotransferase, cytoplasmic
Carbon fixation in photosynthetic organisms (ko00710)	Cluster-12991.111248	164.927	363.68	68.57	1.04744	-1.43526	-2.45524	phosphoribulokinase
Carbon fixation in photosynthetic organisms (ko00710)	Cluster-12991.117672	1.32667	0.553333	0.553333	0	-1.42793	0	malate dehydrogenase (NADP+)
Carbon fixation in photosynthetic organisms (ko00710)	Cluster-12991.126635	3.60667	1.51	1.51	0	-1.42056	-1.44046	glyceraldehyde 3-phosphate dehydrogenase
Carbon fixation in photosynthetic organisms (ko00710)	Cluster-12991.116612	113.2	48.0167	48.0167	0	-1.40583	-1.31615	glyceraldehyde-3-phosphate dehydrogenase (NADP+) (phosphorylating)
Carbon fixation in photosynthetic organisms (ko00710)	Cluster-12991.90207	1.82667	0.776667	0.776667	0	-1.38979	-1.96101	malate dehydrogenase
Carbon fixation in photosynthetic organisms (ko00710)	Cluster-12991.131378	8.11333	3.54333	3.54333	0	-1.34904	-1.02689	malate dehydrogenase (NADP+)
Carbon fixation in photosynthetic organisms (ko00710)	Cluster-12991.163178	14.3133	34.1067	6.32667	1.1879	-1.30757	-2.47012	aspartate aminotransferase, cytoplasmic
Carbon fixation in photosynthetic organisms (ko00710)	Cluster-12991.129585	29.0367	13.1	13.1	0	-1.30565	-2.02501	phosphoribulokinase
Carbon fixation in photosynthetic organisms (ko00710)	Cluster-12991.126576	0.886667	0.403333	0.403333	0	-1.27507	-1.17422	malate dehydrogenase (NADP+)
Carbon fixation in photosynthetic organisms (ko00710)	Cluster-12991.43813	3.40333	1.58667	1.58667	0	-1.24778	-1.57733	glutamate--glyoxylate aminotransferase
Carbon fixation in photosynthetic organisms (ko00710)	Cluster-12991.118976	2947.53	1438.21	1438.21	0	-1.1811	-1.72686	fructose-bisphosphate aldolase, class I
Carbon fixation in photosynthetic organisms (ko00710)	Cluster-12991.111251	35.4733	17.3633	17.3633	0	-1.17626	-1.39388	phosphoribulokinase
Carbon fixation in photosynthetic organisms (ko00710)	Cluster-12991.121225	56.84	139.193	28.3167	1.20214	-1.16621	-2.34157	malate dehydrogenase
Carbon fixation in photosynthetic organisms (ko00710)	Cluster-12991.113261	8.67333	4.30667	4.30667	0	-1.15966	-1.0781	glutamate--glyoxylate aminotransferase
Carbon fixation in photosynthetic organisms (ko00710)	Cluster-12991.118984	373.197	187.433	187.433	0	-1.15783	-1.74538	fructose-bisphosphate aldolase, class I
Carbon fixation in photosynthetic organisms (ko00710)	Cluster-12991.111301	6.41667	3.34667	3.34667	0	-1.09722	-2.05087	sedoheptulose-bisphosphatase
Carbon fixation in photosynthetic organisms (ko00710)	Cluster-12991.149846	137.71	71.4967	71.4967	0	-1.08935	-1.12615	fructose-1,6-bisphosphatase I
Carbon fixation in photosynthetic organisms (ko00710)	Cluster-12991.111070	18.0833	9.63667	9.63667	0	-1.07749	0	fructose-1,6-bisphosphatase I
Carbon fixation in photosynthetic organisms (ko00710)	Cluster-12991.145933	2.89667	0.456667	1.54333	-2.75529	-1.05621	1.72249	phosphoglycerate kinase
Carbon fixation in photosynthetic organisms (ko00710)	Cluster-12991.112606	415.557	224.867	224.867	0	-1.04447	-1.3416	phosphoglycerate kinase
Carbon fixation in photosynthetic organisms (ko00710)	Cluster-12991.118968	688.363	366.023	366.023	0	-1.04245	-1.67887	fructose-bisphosphate aldolase, class I
Carbon fixation in photosynthetic organisms (ko00710)	Cluster-12991.115993	2.59333	0	0	-9.48913	0	0	glyceraldehyde 3-phosphate dehydrogenase
Carbon fixation in photosynthetic organisms (ko00710)	Cluster-12991.111601	1.01667	0.0533333	0	-4.34467	0	5.28142	malate dehydrogenase (oxaloacetate-decarboxylating)(NADP+)
Carbon fixation in photosynthetic organisms (ko00710)	Cluster-12991.111607	70.9067	9.28333	0	-3.00922	0	3.40905	malate dehydrogenase (oxaloacetate-decarboxylating)(NADP+)
Carbon fixation in photosynthetic organisms (ko00710)	Cluster-12991.133864	4.27333	0.986667	0	-2.21027	0	1.7237	phosphoglycerate kinase
Carbon fixation in photosynthetic organisms (ko00710)	Cluster-12991.133396	3.13667	0.766667	0	-2.12102	0	2.39963	phosphoglycerate kinase
Carbon fixation in photosynthetic organisms (ko00710)	Cluster-12991.69490	2.85333	0.706667	0	-2.09795	0	1.19145	phosphoglycerate kinase
Carbon fixation in photosynthetic organisms (ko00710)	Cluster-12991.117591	1.94333	0.55	0	-1.89919	0	2.41757	phosphoenolpyruvate carboxylase
Carbon fixation in photosynthetic organisms (ko00710)	Cluster-12991.125380	0.743333	0.213333	0	-1.88843	0	2.39482	pyruvate, orthophosphate dikinase
Carbon fixation in photosynthetic organisms (ko00710)	Cluster-12991.116478	0.286667	0.0833333	0	-1.86559	0	2.51017	fructose-1,6-bisphosphatase I
Carbon fixation in photosynthetic organisms (ko00710)	Cluster-12991.122557	0.683333	0.263333	0	-1.45149	0	1.93113	phosphoenolpyruvate carboxylase
Carbon fixation in photosynthetic organisms (ko00710)	Cluster-12991.90291	12.16	4.76	0	-1.42832	0	1.255	malate dehydrogenase (oxaloacetate-decarboxylating)(NADP+)
Carbon fixation in photosynthetic organisms (ko00710)	Cluster-12991.84986	2.53333	1.06	0	-1.36258	0	1.3957	fructose-1,6-bisphosphatase I
Carbon fixation in photosynthetic organisms (ko00710)	Cluster-12991.116109	1.41333	0.593333	0	-1.34445	0	1.40715	phosphoenolpyruvate carboxylase
Carbon fixation in photosynthetic organisms (ko00710)	Cluster-12991.122715	60.6833	25.72	0	-1.32071	0	1.6606	phosphoenolpyruvate carboxylase
Carbon fixation in photosynthetic organisms (ko00710)	Cluster-12991.55289	9.68667	4.13	0	-1.24348	0	1.72669	phosphoenolpyruvate carboxylase
Carbon fixation in photosynthetic organisms (ko00710)	Cluster-12991.58573	29.7533	13.9767	0	-1.16649	0	0	fructose-1,6-bisphosphatase I
Carbon fixation in photosynthetic organisms (ko00710)	Cluster-12991.82051	4.16667	2.00667	0	-1.13612	0	2.11502	transketolase
Carbon fixation in photosynthetic organisms (ko00710)	Cluster-12991.84984	0.323333	0.153333	0	-1.12954	0	0	fructose-1,6-bisphosphatase I
Carbon fixation in photosynthetic organisms (ko00710)	Cluster-12991.92071	1.49333	0.743333	0	-1.1049	0	0	aspartate aminotransferase, mitochondrial
Carbon fixation in photosynthetic organisms (ko00710)	Cluster-12991.106403	12.9	27.62	0	1.00951	0	-1.56243	aspartate aminotransferase, cytoplasmic
Carbon fixation in photosynthetic organisms (ko00710)	Cluster-12991.133111	130.48	280.7	0	1.01247	0	-1.91858	malate dehydrogenase
Carbon fixation in photosynthetic organisms (ko00710)	Cluster-12991.118796	7.85333	16.8767	0	1.01625	0	-1.7193	glutamate--glyoxylate aminotransferase
Carbon fixation in photosynthetic organisms (ko00710)	Cluster-12991.140160	0.466667	1	0	1.02771	0	0	ribulose-phosphate 3-epimerase
Carbon fixation in photosynthetic organisms (ko00710)	Cluster-12991.115817	199.95	439.693	0	1.06769	0	-1.70918	ribulose-bisphosphate carboxylase small chain
Carbon fixation in photosynthetic organisms (ko00710)	Cluster-12991.110965	2.69667	6.11	0	1.09739	0	-1.66542	fructose-bisphosphate aldolase, class II
Carbon fixation in photosynthetic organisms (ko00710)	Cluster-12991.138079	2.45	5.59333	0	1.10447	0	0	pyruvate, orthophosphate dikinase
Carbon fixation in photosynthetic organisms (ko00710)	Cluster-12991.23414	3.01	7.07333	0	1.1561	0	-3.07708	pyruvate, orthophosphate dikinase
Carbon fixation in photosynthetic organisms (ko00710)	Cluster-12991.124041	2.28667	5.42667	0	1.16154	0	0	malate dehydrogenase (NADP+)
Carbon fixation in photosynthetic organisms (ko00710)	Cluster-12991.57426	6.82	16.62	0	1.19702	0	-2.21481	glyceraldehyde-3-phosphate dehydrogenase (NADP+) (phosphorylating)
Carbon fixation in photosynthetic organisms (ko00710)	Cluster-12991.124040	0.663333	1.62	0	1.20146	0	-1.52692	malate dehydrogenase (NADP+)
Carbon fixation in photosynthetic organisms (ko00710)	Cluster-12991.151574	46.8667	116.723	0	1.24226	0	-1.78588	pyruvate, orthophosphate dikinase
Carbon fixation in photosynthetic organisms (ko00710)	Cluster-12991.80881	4.09	10.5833	0	1.2914	0	-1.20713	transketolase
Carbon fixation in photosynthetic organisms (ko00710)	Cluster-12991.115680	0.566667	1.5	0	1.31315	0	-1.24125	malate dehydrogenase (oxaloacetate-decarboxylating)(NADP+)
Carbon fixation in photosynthetic organisms (ko00710)	Cluster-12991.125012	1.59667	4.24333	0	1.32217	0	0	triosephosphate isomerase (TIM)
Carbon fixation in photosynthetic organisms (ko00710)	Cluster-12991.138496	0.92	2.50667	0	1.33919	0	-4.60803	malate dehydrogenase
Carbon fixation in photosynthetic organisms (ko00710)	Cluster-12991.119861	7.98333	21.32	0	1.34044	0	0	phosphoenolpyruvate carboxylase
Carbon fixation in photosynthetic organisms (ko00710)	Cluster-12991.108118	0.213333	0.573333	0	1.34135	0	0	pyruvate, orthophosphate dikinase
Carbon fixation in photosynthetic organisms (ko00710)	Cluster-12991.145914	0.536667	1.45333	0	1.34228	0	-1.35949	fructose-bisphosphate aldolase, class II
Carbon fixation in photosynthetic organisms (ko00710)	Cluster-12991.112610	3.76667	10.32	0	1.36898	0	-2.23391	phosphoglycerate kinase
Carbon fixation in photosynthetic organisms (ko00710)	Cluster-12991.127092	33.56	92.2133	0	1.37018	0	-1.90862	pyruvate, orthophosphate dikinase
Carbon fixation in photosynthetic organisms (ko00710)	Cluster-12991.177843	8.84	24.78	0	1.40253	0	-1.96421	phosphoglycerate kinase
Carbon fixation in photosynthetic organisms (ko00710)	Cluster-12991.103159	0.876667	2.47333	0	1.40685	0	-1.91053	sedoheptulose-bisphosphatase
Carbon fixation in photosynthetic organisms (ko00710)	Cluster-12991.105053	1.92667	5.50667	0	1.44452	0	0	glyceraldehyde-3-phosphate dehydrogenase (NADP+) (phosphorylating)
Carbon fixation in photosynthetic organisms (ko00710)	Cluster-12991.105063	28.0267	83.2733	0	1.48538	0	-1.83718	glyceraldehyde-3-phosphate dehydrogenase (NADP+) (phosphorylating)
Carbon fixation in photosynthetic organisms (ko00710)	Cluster-12991.103723	0.3	0.916667	0	1.49976	0	-2.49459	malate dehydrogenase
Carbon fixation in photosynthetic organisms (ko00710)	Cluster-12991.115689	0.27	0.836667	0	1.53518	0	-1.82212	malate dehydrogenase (oxaloacetate-decarboxylating)(NADP+)
Carbon fixation in photosynthetic organisms (ko00710)	Cluster-12991.109029	133.167	406.62	0	1.5419	0	-1.36655	malate dehydrogenase (oxaloacetate-decarboxylating)(NADP+)
Carbon fixation in photosynthetic organisms (ko00710)	Cluster-12991.56731	1.4	4.50667	0	1.60152	0	-1.38798	triosephosphate isomerase (TIM)
Carbon fixation in photosynthetic organisms (ko00710)	Cluster-12991.136655	1.19333	3.89	0	1.63234	0	-1.38439	triosephosphate isomerase (TIM)
Carbon fixation in photosynthetic organisms (ko00710)	Cluster-12991.123462	2.47	9.03667	0	1.77753	0	-1.89732	glutamate--glyoxylate aminotransferase
Carbon fixation in photosynthetic organisms (ko00710)	Cluster-12991.138497	1.66667	6.23333	0	1.85233	0	0	malate dehydrogenase
Carbon fixation in photosynthetic organisms (ko00710)	Cluster-12991.136346	0.3	1.2	0	1.90849	0	-2.01041	malate dehydrogenase
Carbon fixation in photosynthetic organisms (ko00710)	Cluster-12991.116687	0.716667	2.84333	0	1.92087	0	0	malate dehydrogenase
Carbon fixation in photosynthetic organisms (ko00710)	Cluster-12991.84261	2.19667	8.74	0	1.93023	0	-1.15794	fructose-1,6-bisphosphatase I
Carbon fixation in photosynthetic organisms (ko00710)	Cluster-12991.82143	1.77	8.08	0	2.11494	0	-1.47355	phosphoglycerate kinase
Carbon fixation in photosynthetic organisms (ko00710)	Cluster-12991.152626	0.0366667	0.323333	0	3.1487	0	0	fructose-bisphosphate aldolase, class II
Carbon fixation in photosynthetic organisms (ko00710)	Cluster-12991.119767	0.133333	1.26667	0	3.18231	0	0	phosphoenolpyruvate carboxylase
Carbon fixation in photosynthetic organisms (ko00710)	Cluster-12991.90210	0.0733333	1.32667	0	4.23389	0	0	malate dehydrogenase
Carbon fixation in photosynthetic organisms (ko00710)	Cluster-12991.116256	0.28	14.4167	0	5.60248	0	-4.40898	malate dehydrogenase
Carbon fixation in photosynthetic organisms (ko00710)	Cluster-12991.214078	0	0.606667	0	6.1516	0	-6.32652	malate dehydrogenase
Carbon fixation in photosynthetic organisms (ko00710)	Cluster-12991.85033	0	0.51	0	6.43548	0	-6.61106	glyceraldehyde-3-phosphate dehydrogenase (NADP+) (phosphorylating)
Carbon fixation in photosynthetic organisms (ko00710)	Cluster-12991.217473	0	0.92	0	6.46586	0	-5.67899	fructose-bisphosphate aldolase, class I
Carbon fixation in photosynthetic organisms (ko00710)	Cluster-12991.2499	0	1.03	0	6.51854	0	-6.69332	ribulose-phosphate 3-epimerase
Carbon fixation in photosynthetic organisms (ko00710)	Cluster-12991.210199	0	1.05333	0	6.65492	0	-5.8682	malate dehydrogenase
Carbon fixation in photosynthetic organisms (ko00710)	Cluster-12991.7847	0	1.69667	0	6.70251	0	-6.87748	sedoheptulose-bisphosphatase
Carbon fixation in photosynthetic organisms (ko00710)	Cluster-12991.205721	0	4.04667	0	6.74408	0	-5.9574	ribulose-bisphosphate carboxylase small chain
Carbon fixation in photosynthetic organisms (ko00710)	Cluster-12991.182767	0	0.813333	0	6.7466	0	-6.92144	transketolase
Carbon fixation in photosynthetic organisms (ko00710)	Cluster-12991.167574	0	1.54	0	6.82613	0	-7.00124	phosphoglycerate kinase
Carbon fixation in photosynthetic organisms (ko00710)	Cluster-20292.0	0	1.47	0	6.84717	0	-7.02238	ribose 5-phosphate isomerase A
Carbon fixation in photosynthetic organisms (ko00710)	Cluster-12991.162413	0	0.84	0	6.92287	0	-3.90484	phosphoglycerate kinase
Carbon fixation in photosynthetic organisms (ko00710)	Cluster-12991.23367	0	1.5	0	6.99507	0	-6.20839	triosephosphate isomerase (TIM)
Carbon fixation in photosynthetic organisms (ko00710)	Cluster-12991.209719	0	2.02	0	7.01579	0	-4.32223	glyceraldehyde-3-phosphate dehydrogenase (NADP+) (phosphorylating)
Carbon fixation in photosynthetic organisms (ko00710)	Cluster-12610.0	0	1.17667	0	7.0333	0	-7.2082	fructose-1,6-bisphosphatase I
Carbon fixation in photosynthetic organisms (ko00710)	Cluster-12991.40273	0	1.44667	0	7.08522	0	-7.26025	ribulose-phosphate 3-epimerase
Carbon fixation in photosynthetic organisms (ko00710)	Cluster-12991.53581	0	1.53	0	7.18282	0	-7.35781	malate dehydrogenase
Carbon fixation in photosynthetic organisms (ko00710)	Cluster-36365.0	0	1.08667	0	7.19505	0	-6.40824	phosphoglycerate kinase
Carbon fixation in photosynthetic organisms (ko00710)	Cluster-12991.176836	0	1.46	0	7.19841	0	-7.37327	malate dehydrogenase
Carbon fixation in photosynthetic organisms (ko00710)	Cluster-23754.0	0	1.53667	0	7.22648	0	-5.53899	malate dehydrogenase
Carbon fixation in photosynthetic organisms (ko00710)	Cluster-12991.7888	0	1.71	0	7.24194	0	-6.45506	sedoheptulose-bisphosphatase
Carbon fixation in photosynthetic organisms (ko00710)	Cluster-12991.207447	0	1.1	0	7.30358	0	-6.5167	phosphoglycerate kinase
Carbon fixation in photosynthetic organisms (ko00710)	Cluster-12991.52616	0	1.24333	0	7.36051	0	-7.53531	transketolase
Carbon fixation in photosynthetic organisms (ko00710)	Cluster-12991.27222	0	1.25	0	7.36073	0	-7.53573	transketolase
Carbon fixation in photosynthetic organisms (ko00710)	Cluster-12991.218003	0	1.34667	0	7.36581	0	-7.54147	transketolase
Carbon fixation in photosynthetic organisms (ko00710)	Cluster-12991.182768	0	1.81	0	7.41327	0	-7.58852	transketolase
Carbon fixation in photosynthetic organisms (ko00710)	Cluster-12991.556	0	2.08333	0	7.43988	0	-6.65319	glyceraldehyde 3-phosphate dehydrogenase
Carbon fixation in photosynthetic organisms (ko00710)	Cluster-12991.171494	0	1.14333	0	7.44003	0	-7.61517	phosphoenolpyruvate carboxylase
Carbon fixation in photosynthetic organisms (ko00710)	Cluster-7430.0	0	1.44667	0	7.46757	0	-6.68087	fructose-bisphosphate aldolase, class I
Carbon fixation in photosynthetic organisms (ko00710)	Cluster-12991.207754	0	2.53333	0	7.47299	0	-7.64847	glyceraldehyde-3-phosphate dehydrogenase (NADP+) (phosphorylating)
Carbon fixation in photosynthetic organisms (ko00710)	Cluster-12991.207751	0	5.41	0	7.47841	0	-7.65327	glyceraldehyde-3-phosphate dehydrogenase (NADP+) (phosphorylating)
Carbon fixation in photosynthetic organisms (ko00710)	Cluster-33522.0	0	1.31667	0	7.53343	0	-7.70902	phosphoglycerate kinase
Carbon fixation in photosynthetic organisms (ko00710)	Cluster-12991.52617	0	2.06667	0	7.54058	0	-7.71559	transketolase
Carbon fixation in photosynthetic organisms (ko00710)	Cluster-12991.9431	0	2.34667	0	7.58941	0	-7.76405	ribulose-phosphate 3-epimerase
Carbon fixation in photosynthetic organisms (ko00710)	Cluster-12991.217912	0	3.93	0	7.69034	0	-7.86528	glyceraldehyde 3-phosphate dehydrogenase
Carbon fixation in photosynthetic organisms (ko00710)	Cluster-12991.219527	0	1.71	0	7.71245	0	-7.88774	fructose-bisphosphate aldolase, class I
Carbon fixation in photosynthetic organisms (ko00710)	Cluster-9952.0	0	0.766667	0	7.85606	0	-8.03108	phosphoenolpyruvate carboxylase
Carbon fixation in photosynthetic organisms (ko00710)	Cluster-12991.218563	0	2.55667	0	7.86701	0	-8.04207	ribulose-phosphate 3-epimerase
Carbon fixation in photosynthetic organisms (ko00710)	Cluster-12991.11041	0	3.18	0	7.87222	0	-6.18908	ribulose-phosphate 3-epimerase
Carbon fixation in photosynthetic organisms (ko00710)	Cluster-34969.0	0	1.52333	0	7.88624	0	-7.09961	glyceraldehyde 3-phosphate dehydrogenase
Carbon fixation in photosynthetic organisms (ko00710)	Cluster-7431.1	0	2.05	0	7.97187	0	-8.1466	fructose-bisphosphate aldolase, class I
Carbon fixation in photosynthetic organisms (ko00710)	Cluster-12991.212854	0	2.29667	0	8.02364	0	-8.19861	fructose-1,6-bisphosphatase I
Carbon fixation in photosynthetic organisms (ko00710)	Cluster-12991.207753	0	5.23333	0	8.055	0	-8.23037	glyceraldehyde-3-phosphate dehydrogenase (NADP+) (phosphorylating)
Carbon fixation in photosynthetic organisms (ko00710)	Cluster-12991.220230	0	1.94	0	8.07483	0	-7.28809	fructose-bisphosphate aldolase, class I
Carbon fixation in photosynthetic organisms (ko00710)	Cluster-12991.57732	0	6.17667	0	8.09193	0	-8.26685	glyceraldehyde 3-phosphate dehydrogenase
Carbon fixation in photosynthetic organisms (ko00710)	Cluster-12991.30193	0	3.56	0	8.09929	0	-8.27442	malate dehydrogenase
Carbon fixation in photosynthetic organisms (ko00710)	Cluster-12991.27582	0	1.64	0	8.10783	0	-8.28294	alanine transaminase
Carbon fixation in photosynthetic organisms (ko00710)	Cluster-12991.167267	0	1.93	0	8.13487	0	-4.6499	glyceraldehyde-3-phosphate dehydrogenase (NADP+) (phosphorylating)
Carbon fixation in photosynthetic organisms (ko00710)	Cluster-12991.212499	0	1.79	0	8.13535	0	-7.34847	glyceraldehyde 3-phosphate dehydrogenase
Carbon fixation in photosynthetic organisms (ko00710)	Cluster-12991.214899	0	4.08	0	8.17998	0	-6.49566	triosephosphate isomerase (TIM)
Carbon fixation in photosynthetic organisms (ko00710)	Cluster-12991.147416	0	2.44	0	8.24447	0	-8.41959	fructose-bisphosphate aldolase, class I
Carbon fixation in photosynthetic organisms (ko00710)	Cluster-12991.204958	0	2.27	0	8.25183	0	-8.42676	phosphoribulokinase
Carbon fixation in photosynthetic organisms (ko00710)	Cluster-12991.19175	0	6.96667	0	8.25669	0	-8.43183	phosphoribulokinase
Carbon fixation in photosynthetic organisms (ko00710)	Cluster-12991.205255	0	3.96667	0	8.41972	0	-8.59459	transketolase
Carbon fixation in photosynthetic organisms (ko00710)	Cluster-12991.19176	0	2.59667	0	8.42977	0	-8.60506	phosphoribulokinase
Carbon fixation in photosynthetic organisms (ko00710)	Cluster-12991.40836	0	3.43	0	8.43283	0	-6.74711	malate dehydrogenase
Carbon fixation in photosynthetic organisms (ko00710)	Cluster-12991.58449	0	12.5133	0	8.45185	0	-8.62688	glyceraldehyde-3-phosphate dehydrogenase (NADP+) (phosphorylating)
Carbon fixation in photosynthetic organisms (ko00710)	Cluster-9696.0	0	2.84	0	8.49138	0	-7.70468	glyceraldehyde-3-phosphate dehydrogenase (NADP+) (phosphorylating)
Carbon fixation in photosynthetic organisms (ko00710)	Cluster-12991.173100	0	3.79	0	8.59433	0	-8.76933	malate dehydrogenase
Carbon fixation in photosynthetic organisms (ko00710)	Cluster-12991.7889	0	4.44667	0	8.72424	0	-8.89915	sedoheptulose-bisphosphatase
Carbon fixation in photosynthetic organisms (ko00710)	Cluster-12991.106401	0	1.46333	0	8.74472	0	-3.42655	aspartate aminotransferase, cytoplasmic
Carbon fixation in photosynthetic organisms (ko00710)	Cluster-12991.22586	0	3.08667	0	8.80784	0	-8.98285	phosphoglycerate kinase
Carbon fixation in photosynthetic organisms (ko00710)	Cluster-12991.28672	0	2.69667	0	8.82738	0	-8.04051	glyceraldehyde 3-phosphate dehydrogenase
Carbon fixation in photosynthetic organisms (ko00710)	Cluster-12991.195787	0	3.55667	0	8.9067	0	-9.08168	phosphoribulokinase
Carbon fixation in photosynthetic organisms (ko00710)	Cluster-12991.57965	0	8.92	0	8.97041	0	-8.18358	phosphoribulokinase
Carbon fixation in photosynthetic organisms (ko00710)	Cluster-12991.214907	0	3.6	0	9.02908	0	-9.204	glyceraldehyde-3-phosphate dehydrogenase (NADP+) (phosphorylating)
Carbon fixation in photosynthetic organisms (ko00710)	Cluster-12991.35875	0	4.30667	0	9.12879	0	-9.30381	transketolase
Carbon fixation in photosynthetic organisms (ko00710)	Cluster-12991.164719	0	5.23667	0	9.22555	0	-9.40114	fructose-bisphosphate aldolase, class I
Carbon fixation in photosynthetic organisms (ko00710)	Cluster-12991.44826	0	10.1733	0	9.44585	0	-9.62037	ribulose-bisphosphate carboxylase small chain
Carbon fixation in photosynthetic organisms (ko00710)	Cluster-12991.173772	0	17.7267	0	9.67481	0	-5.98865	ribulose-bisphosphate carboxylase small chain
Carbon fixation in photosynthetic organisms (ko00710)	Cluster-12991.206138	0	11.6967	0	9.80127	0	-9.01454	ribulose-bisphosphate carboxylase small chain
Carbon fixation in photosynthetic organisms (ko00710)	Cluster-12991.14165	0	11.79	0	9.91951	0	-10.0946	ribulose-phosphate 3-epimerase
Carbon fixation in photosynthetic organisms (ko00710)	Cluster-12991.207755	0	15.0067	0	10.0817	0	-6.80942	glyceraldehyde-3-phosphate dehydrogenase (NADP+) (phosphorylating)
Carbon fixation in photosynthetic organisms (ko00710)	Cluster-12991.170117	0	15.07	0	10.1585	0	-7.89328	ribulose-bisphosphate carboxylase small chain
Carbon fixation in photosynthetic organisms (ko00710)	Cluster-12991.163800	0	20.6533	0	10.5957	0	-10.7711	ribulose-bisphosphate carboxylase small chain
Carbon fixation in photosynthetic organisms (ko00710)	Cluster-12991.164001	0	24.0233	0	11.6589	0	-8.64151	fructose-bisphosphate aldolase, class I
Carbon fixation in photosynthetic organisms (ko00710)	Cluster-12991.54170	0	77.7733	0	12.0085	0	-7.00256	ribulose-bisphosphate carboxylase small chain
Carbon fixation in photosynthetic organisms (ko00710)	Cluster-12991.116113	0.596667	1.61667	1.61667	0	1.28795	1.11305	phosphoenolpyruvate carboxylase
Carbon fixation in photosynthetic organisms (ko00710)	Cluster-12991.132899	0.363333	1.30333	1.30333	0	1.73204	0	glyceraldehyde 3-phosphate dehydrogenase
Carbon fixation in photosynthetic organisms (ko00710)	Cluster-12991.136360	0.93	6.01	6.01	0	2.55036	1.40032	triosephosphate isomerase (TIM)
Carbon fixation in photosynthetic organisms (ko00710)	Cluster-12991.85036	0.01	1.45333	0.653333	7.31436	6.08251	0	glyceraldehyde-3-phosphate dehydrogenase (NADP+) (phosphorylating)
Carbon fixation in photosynthetic organisms (ko00710)	Cluster-12991.117677	0	605.567	308.51	0	0	-1.01665	malate dehydrogenase (NADP+)
Carbon fixation in photosynthetic organisms (ko00710)	Cluster-12991.145686	0	2.29667	1.18	0	0	-1.01996	fructose-bisphosphate aldolase, class II
Carbon fixation in photosynthetic organisms (ko00710)	Cluster-12991.66422	0	7.35667	3.69667	0	0	-1.03668	fructose-bisphosphate aldolase, class II
Carbon fixation in photosynthetic organisms (ko00710)	Cluster-12991.117679	0	170.977	85.67	0	0	-1.04723	malate dehydrogenase (NADP+)
Carbon fixation in photosynthetic organisms (ko00710)	Cluster-12991.112601	0	140.65	68.9267	0	0	-1.07798	phosphoglycerate kinase
Carbon fixation in photosynthetic organisms (ko00710)	Cluster-12991.108461	0	317.737	153.453	0	0	-1.08206	fructose-1,6-bisphosphatase I
Carbon fixation in photosynthetic organisms (ko00710)	Cluster-12991.108364	0	5.74667	2.77333	0	0	-1.0888	transketolase
Carbon fixation in photosynthetic organisms (ko00710)	Cluster-12991.111299	0	910.903	435.243	0	0	-1.09905	sedoheptulose-bisphosphatase
Carbon fixation in photosynthetic organisms (ko00710)	Cluster-12991.105047	0	18.0467	8.64	0	0	-1.10433	glyceraldehyde-3-phosphate dehydrogenase (NADP+) (phosphorylating)
Carbon fixation in photosynthetic organisms (ko00710)	Cluster-12991.101969	0	22.1067	10.5633	0	0	-1.11374	ribulose-phosphate 3-epimerase
Carbon fixation in photosynthetic organisms (ko00710)	Cluster-12991.152556	0	0.573333	0.273333	0	0	-1.11421	fructose-1,6-bisphosphatase I
Carbon fixation in photosynthetic organisms (ko00710)	Cluster-12991.93062	0	7.06333	3.32	0	0	-1.1214	malate dehydrogenase
Carbon fixation in photosynthetic organisms (ko00710)	Cluster-12991.147400	0	5.21667	2.45333	0	0	-1.13655	glyceraldehyde-3-phosphate dehydrogenase (NADP+) (phosphorylating)
Carbon fixation in photosynthetic organisms (ko00710)	Cluster-12991.101968	0	1052.65	479.977	0	0	-1.16881	ribulose-phosphate 3-epimerase
Carbon fixation in photosynthetic organisms (ko00710)	Cluster-12991.94358	0	400.953	179.05	0	0	-1.20667	malate dehydrogenase (NADP+)
Carbon fixation in photosynthetic organisms (ko00710)	Cluster-12991.103167	0	15.12	6.7	0	0	-1.21991	sedoheptulose-bisphosphatase
Carbon fixation in photosynthetic organisms (ko00710)	Cluster-12991.104895	0	19.4033	8.58	0	0	-1.22702	malate dehydrogenase (NADP+)
Carbon fixation in photosynthetic organisms (ko00710)	Cluster-12991.104280	0	30684.6	12652.6	0	0	-1.26171	ribulose-bisphosphate carboxylase small chain
Carbon fixation in photosynthetic organisms (ko00710)	Cluster-12991.115992	0	0.92	0.37	0	0	-1.35976	glyceraldehyde 3-phosphate dehydrogenase
Carbon fixation in photosynthetic organisms (ko00710)	Cluster-12991.85065	0	1.93333	0.76	0	0	-1.39701	malate dehydrogenase
Carbon fixation in photosynthetic organisms (ko00710)	Cluster-12991.72972	0	7.01333	2.75667	0	0	-1.39876	ribose 5-phosphate isomerase A
Carbon fixation in photosynthetic organisms (ko00710)	Cluster-12991.103158	0	3.95333	1.47333	0	0	-1.47454	sedoheptulose-bisphosphatase
Carbon fixation in photosynthetic organisms (ko00710)	Cluster-12991.115692	0	16.7833	5.96	0	0	-1.51082	glutamate--glyoxylate aminotransferase
Carbon fixation in photosynthetic organisms (ko00710)	Cluster-12991.58662	0	7.95667	2.89	0	0	-1.54132	malate dehydrogenase (NADP+)
Carbon fixation in photosynthetic organisms (ko00710)	Cluster-12991.106399	0	796.113	272.723	0	0	-1.5753	aspartate aminotransferase, cytoplasmic
Carbon fixation in photosynthetic organisms (ko00710)	Cluster-12991.103721	0	1.34667	0.46	0	0	-1.62269	malate dehydrogenase
Carbon fixation in photosynthetic organisms (ko00710)	Cluster-12991.101967	0	0.166667	0.0533333	0	0	-1.63824	ribulose-phosphate 3-epimerase
Carbon fixation in photosynthetic organisms (ko00710)	Cluster-12991.118981	0	7.03	2.31	0	0	-1.65139	fructose-bisphosphate aldolase, class I
Carbon fixation in photosynthetic organisms (ko00710)	Cluster-12991.106397	0	253.417	82.7433	0	0	-1.6616	aspartate aminotransferase, cytoplasmic
Carbon fixation in photosynthetic organisms (ko00710)	Cluster-12991.111236	0	100.68	32.06	0	0	-1.7016	phosphoribulokinase
Carbon fixation in photosynthetic organisms (ko00710)	Cluster-12991.82224	0	48.69	14.9867	0	0	-1.74417	fructose-1,6-bisphosphatase I
Carbon fixation in photosynthetic organisms (ko00710)	Cluster-12991.123431	0	2.28333	0.696667	0	0	-1.76153	phosphoenolpyruvate carboxylase
Carbon fixation in photosynthetic organisms (ko00710)	Cluster-12991.100415	0	1.49333	0.436667	0	0	-1.84624	glyceraldehyde 3-phosphate dehydrogenase
Carbon fixation in photosynthetic organisms (ko00710)	Cluster-12991.118985	0	18.7067	5.42333	0	0	-1.84918	fructose-bisphosphate aldolase, class I
Carbon fixation in photosynthetic organisms (ko00710)	Cluster-12991.119904	0	0.743333	0.2	0	0	-1.93825	malate dehydrogenase (decarboxylating)
Carbon fixation in photosynthetic organisms (ko00710)	Cluster-12991.109869	0	2.95333	0.753333	0	0	-1.98903	fructose-1,6-bisphosphatase I
Carbon fixation in photosynthetic organisms (ko00710)	Cluster-12991.112604	0	4.47	1.13	0	0	-2.04248	phosphoglycerate kinase
Carbon fixation in photosynthetic organisms (ko00710)	Cluster-12991.111244	0	13.6933	3.34667	0	0	-2.07352	phosphoribulokinase
Carbon fixation in photosynthetic organisms (ko00710)	Cluster-12991.176604	0	2.96	0.666667	0	0	-2.20071	glyceraldehyde-3-phosphate dehydrogenase (NADP+) (phosphorylating)
Carbon fixation in photosynthetic organisms (ko00710)	Cluster-12991.131801	0	1.59667	0.326667	0	0	-2.34854	phosphoglycerate kinase
Carbon fixation in photosynthetic organisms (ko00710)	Cluster-12991.119771	0	0.873333	0.13	0	0	-2.79777	phosphoenolpyruvate carboxylase
Carbon fixation in photosynthetic organisms (ko00710)	Cluster-12991.79935	0	1.04667	0.133333	0	0	-3.00211	aspartate aminotransferase, cytoplasmic
Carbon fixation in photosynthetic organisms (ko00710)	Cluster-12991.162568	0	1.15333	0.09	0	0	-3.68331	ribulose-bisphosphate carboxylase large chain
MAPK signaling pathway - plant (ko04016)	Cluster-12991.113995	0	0	5.32333	0	0	9.75409	basic endochitinase B
MAPK signaling pathway - plant (ko04016)	Cluster-12991.128259	0	0	1.47667	0	0	8.45599	serine/threonine-protein kinase SRK2
MAPK signaling pathway - plant (ko04016)	Cluster-12991.92579	0	0	0.92	0	0	7.77947	transcription factor MYC2
MAPK signaling pathway - plant (ko04016)	Cluster-12991.25471	0	0	1.78333	0	0	7.63933	LRR receptor-like serine/threonine-protein kinase FLS2
MAPK signaling pathway - plant (ko04016)	Cluster-12991.113988	0	0	1.15	0	0	7.623	basic endochitinase B
MAPK signaling pathway - plant (ko04016)	Cluster-12991.193181	0	0	3.62667	0	0	7.62165	mitogen-activated protein kinase kinase kinase 1
MAPK signaling pathway - plant (ko04016)	Cluster-12991.84459	0	0	0.58	0	0	7.61316	LRR receptor-like serine/threonine-protein kinase ERECTA
MAPK signaling pathway - plant (ko04016)	Cluster-12991.32832	0	0	0.583333	0	0	7.37962	LRR receptor-like serine/threonine-protein kinase ERECTA
MAPK signaling pathway - plant (ko04016)	Cluster-12991.128892	0	0	0.91	0	0	7.24565	basic endochitinase B
MAPK signaling pathway - plant (ko04016)	Cluster-12991.218905	0	0	2.11	0	0	7.05809	vegetative storage protein 2
MAPK signaling pathway - plant (ko04016)	Cluster-12991.71756	0	0	0.816667	0	0	6.95787	transcription factor SPEECHLESS
MAPK signaling pathway - plant (ko04016)	Cluster-12991.134210	0	0	1.45	0	0	6.9088	LRR receptor-like serine/threonine-protein kinase FLS2
MAPK signaling pathway - plant (ko04016)	Cluster-12991.220750	0	0	0.666667	0	0	6.84545	transcription factor SPEECHLESS
MAPK signaling pathway - plant (ko04016)	Cluster-12991.157028	0	0.01	0.63	0	0	5.89261	transcription factor SPEECHLESS
MAPK signaling pathway - plant (ko04016)	Cluster-12991.77892	0	0.00333333	0.163333	0	0	5.83779	transcription factor MYC2
MAPK signaling pathway - plant (ko04016)	Cluster-12991.30197	0	0.01	0.32	0	0	5.26939	brassinosteroid insensitive 1-associated receptor kinase 1
MAPK signaling pathway - plant (ko04016)	Cluster-12991.123112	0	0.0366667	0.943333	0	0	4.75223	LRR receptor-like serine/threonine-protein kinase ERECTA
MAPK signaling pathway - plant (ko04016)	Cluster-12991.36916	0	0.09	2.07333	0	0	4.49875	brassinosteroid insensitive 1-associated receptor kinase 1
MAPK signaling pathway - plant (ko04016)	Cluster-12991.33973	0	0.0133333	0.373333	0	0	4.46291	LRR receptor-like serine/threonine-protein kinase ERECTA
MAPK signaling pathway - plant (ko04016)	Cluster-12991.79673	0	0.05	1.18333	0	0	4.46225	LRR receptor-like serine/threonine-protein kinase FLS2
MAPK signaling pathway - plant (ko04016)	Cluster-12991.94504	0	0.0633333	1.12333	0	0	4.10244	LRR receptor-like serine/threonine-protein kinase FLS2
MAPK signaling pathway - plant (ko04016)	Cluster-12991.213629	0	0.0733333	1.32333	0	0	3.96931	LRR receptor-like serine/threonine-protein kinase FLS2
MAPK signaling pathway - plant (ko04016)	Cluster-12991.128830	0	0.04	0.556667	0	0	3.67113	brassinosteroid insensitive 1-associated receptor kinase 1
MAPK signaling pathway - plant (ko04016)	Cluster-12991.168300	0	0.04	0.47	0	0	3.49172	brassinosteroid insensitive 1-associated receptor kinase 1
MAPK signaling pathway - plant (ko04016)	Cluster-12991.131325	0	0.103333	1.10667	0	0	3.32729	LRR receptor-like serine/threonine-protein kinase ERECTA
MAPK signaling pathway - plant (ko04016)	Cluster-12991.123113	0	1.19	11.6033	0	0	3.2271	LRR receptor-like serine/threonine-protein kinase ERECTA
MAPK signaling pathway - plant (ko04016)	Cluster-12991.153295	0	0.21	1.99	0	0	3.20384	transcription factor SPEECHLESS
MAPK signaling pathway - plant (ko04016)	Cluster-12991.121222	0	0.09	0.783333	0	0	3.08329	LRR receptor-like serine/threonine-protein kinase ERECTA
MAPK signaling pathway - plant (ko04016)	Cluster-12991.62424	0	0.16	1.3	0	0	3.02898	LRR receptor-like serine/threonine-protein kinase ERECTA
MAPK signaling pathway - plant (ko04016)	Cluster-12991.138559	0	0.753333	4.93333	0	0	2.67899	brassinosteroid insensitive 1-associated receptor kinase 1
MAPK signaling pathway - plant (ko04016)	Cluster-12991.89114	0	0.483333	2.87	0	0	2.54236	transcription factor MYC2
MAPK signaling pathway - plant (ko04016)	Cluster-12991.86709	0	0.0833333	0.463333	0	0	2.40963	LRR receptor-like serine/threonine-protein kinase FLS2
MAPK signaling pathway - plant (ko04016)	Cluster-12991.108895	0	0.616667	2.87333	0	0	2.14517	brassinosteroid insensitive 1-associated receptor kinase 1
MAPK signaling pathway - plant (ko04016)	Cluster-12991.55854	0	0.763333	3.37667	0	0	2.11003	senescence-induced receptor-like serine/threonine-protein kinase
MAPK signaling pathway - plant (ko04016)	Cluster-12991.100349	0	0.653333	2.76667	0	0	2.02628	LRR receptor-like serine/threonine-protein kinase FLS2
MAPK signaling pathway - plant (ko04016)	Cluster-12991.16934	0	1.36667	4.55667	0	0	1.6981	brassinosteroid insensitive 1-associated receptor kinase 1
MAPK signaling pathway - plant (ko04016)	Cluster-12991.209605	0	0.2	0.643333	0	0	1.63866	LRR receptor-like serine/threonine-protein kinase FLS2
MAPK signaling pathway - plant (ko04016)	Cluster-12991.121832	0	0.58	1.8	0	0	1.60239	brassinosteroid insensitive 1-associated receptor kinase 1
MAPK signaling pathway - plant (ko04016)	Cluster-12991.98551	0	1.59667	4.58	0	0	1.45885	LRR receptor-like serine/threonine-protein kinase FLS2
MAPK signaling pathway - plant (ko04016)	Cluster-12991.136375	0	0.286667	0.8	0	0	1.42451	transcription factor MYC2
MAPK signaling pathway - plant (ko04016)	Cluster-12991.125102	0	1.64333	4.47667	0	0	1.4004	serine/threonine-protein kinase CTR1
MAPK signaling pathway - plant (ko04016)	Cluster-12991.86944	0	0.966667	2.55	0	0	1.35681	LRR receptor-like serine/threonine-protein kinase FLS2
MAPK signaling pathway - plant (ko04016)	Cluster-12991.64061	0	15.3067	37.9967	0	0	1.33875	transcription factor MYC2
MAPK signaling pathway - plant (ko04016)	Cluster-12991.89898	0	1.31667	3.34667	0	0	1.30562	respiratory burst oxidase
MAPK signaling pathway - plant (ko04016)	Cluster-12991.132298	0	6.65	15.9467	0	0	1.29699	transcription factor MYC2
MAPK signaling pathway - plant (ko04016)	Cluster-12991.79565	0	31.1567	71.95	0	0	1.181	calmodulin
MAPK signaling pathway - plant (ko04016)	Cluster-12991.99973	0	2.65333	6.18667	0	0	1.16876	calmodulin
MAPK signaling pathway - plant (ko04016)	Cluster-12991.117590	0	5.56	12.76	0	0	1.15173	protein phosphatase 2C
MAPK signaling pathway - plant (ko04016)	Cluster-12991.118771	0	2.51667	5.79667	0	0	1.14884	LRR receptor-like serine/threonine-protein kinase FLS2
MAPK signaling pathway - plant (ko04016)	Cluster-12991.93827	0	2.44	5.55667	0	0	1.14611	calmodulin
MAPK signaling pathway - plant (ko04016)	Cluster-12991.69194	0	6.65667	14.35	0	0	1.13347	transcription factor MYC2
MAPK signaling pathway - plant (ko04016)	Cluster-12991.112580	0	2.59333	5.66667	0	0	1.08169	serine/threonine-protein kinase CTR1
MAPK signaling pathway - plant (ko04016)	Cluster-12991.109101	0	2.00333	4.27667	0	0	1.05113	serine/threonine-protein kinase CTR1
MAPK signaling pathway - plant (ko04016)	Cluster-12991.145043	0	1.31667	2.81	0	0	1.04367	transcription factor VIP1
MAPK signaling pathway - plant (ko04016)	Cluster-12991.176028	0	1.03333	2.16667	0	0	1.02465	LRR receptor-like serine/threonine-protein kinase FLS2
MAPK signaling pathway - plant (ko04016)	Cluster-12991.155703	1.45667	0	0	0	-8.08682	0	catalase
MAPK signaling pathway - plant (ko04016)	Cluster-12991.77318	0.83	0	0	0	-8.0365	0	LRR receptor-like serine/threonine-protein kinase FLS2
MAPK signaling pathway - plant (ko04016)	Cluster-12991.22585	0.5	0	0	0	-7.24009	0	brassinosteroid insensitive 1-associated receptor kinase 1
MAPK signaling pathway - plant (ko04016)	Cluster-12991.49546	15.2067	34.5833	0.533333	1.16236	-4.85235	-5.98853	catalase
MAPK signaling pathway - plant (ko04016)	Cluster-12991.163361	2.45333	6.38333	0.123333	1.28096	-4.51038	-5.76688	catalase
MAPK signaling pathway - plant (ko04016)	Cluster-12991.50053	9.41333	129.037	0.56	3.75303	-4.19208	-7.92633	LRR receptor-like serine/threonine-protein kinase FLS2
MAPK signaling pathway - plant (ko04016)	Cluster-12991.162666	6.82333	56.0333	0.453333	2.9702	-4.12195	-7.06226	LRR receptor-like serine/threonine-protein kinase FLS2
MAPK signaling pathway - plant (ko04016)	Cluster-12991.164437	2.44667	53.8467	0.16	4.38014	-4.0562	-8.40275	LRR receptor-like serine/threonine-protein kinase FLS2
MAPK signaling pathway - plant (ko04016)	Cluster-12991.160170	6.06333	14.5367	0.46	1.17621	-3.88478	-5.03573	catalase
MAPK signaling pathway - plant (ko04016)	Cluster-12991.32922	5.21	0.386667	0.386667	0	-3.87459	-3.76239	LRR receptor-like serine/threonine-protein kinase FLS2
MAPK signaling pathway - plant (ko04016)	Cluster-12991.22404	7.19333	20.82	0.78	1.45453	-3.36686	-4.79192	LRR receptor-like serine/threonine-protein kinase FLS2
MAPK signaling pathway - plant (ko04016)	Cluster-12991.165394	136.45	461.823	14.4433	1.70193	-3.34368	-5.01737	catalase
MAPK signaling pathway - plant (ko04016)	Cluster-12991.85581	160.153	549.24	17.9333	1.68744	-3.31801	-4.97786	catalase
MAPK signaling pathway - plant (ko04016)	Cluster-12991.41041	3.15	29.5	0.343333	3.14521	-3.28417	-6.40556	LRR receptor-like serine/threonine-protein kinase FLS2
MAPK signaling pathway - plant (ko04016)	Cluster-12991.95596	3.17333	12.3833	0.386667	1.87445	-3.20952	-5.06504	catalase
MAPK signaling pathway - plant (ko04016)	Cluster-12991.5291	0.623333	0.08	0.08	0	-3.19112	-4.319	respiratory burst oxidase
MAPK signaling pathway - plant (ko04016)	Cluster-12991.162694	270.89	656.05	25.8167	1.54446	-3.17726	-4.69705	catalase
MAPK signaling pathway - plant (ko04016)	Cluster-12991.152292	1.39	5.03333	0.186667	1.75837	-3.06339	-4.80497	catalase
MAPK signaling pathway - plant (ko04016)	Cluster-12991.41948	5.83667	0.746667	0.746667	0	-3.06003	-3.92206	LRR receptor-like serine/threonine-protein kinase FLS2
MAPK signaling pathway - plant (ko04016)	Cluster-12991.36078	6.17333	0.88	0.88	0	-2.94675	-1.53612	LRR receptor-like serine/threonine-protein kinase FLS2
MAPK signaling pathway - plant (ko04016)	Cluster-12991.45784	0.58	0.0866667	0.0866667	0	-2.92291	0	respiratory burst oxidase
MAPK signaling pathway - plant (ko04016)	Cluster-12991.143320	13.4667	2.23667	2.23667	0	-2.66398	-2.20541	brassinosteroid insensitive 1-associated receptor kinase 1
MAPK signaling pathway - plant (ko04016)	Cluster-12991.189887	4.46667	17.21	0.803333	1.88977	-2.58768	-4.44328	respiratory burst oxidase
MAPK signaling pathway - plant (ko04016)	Cluster-12991.186520	5.19333	0.976667	0.976667	0	-2.55026	-1.48013	LRR receptor-like serine/threonine-protein kinase FLS2
MAPK signaling pathway - plant (ko04016)	Cluster-27388.0	11.03	2.35333	1.98667	-2.16676	-2.50943	0	brassinosteroid insensitive 1-associated receptor kinase 1
MAPK signaling pathway - plant (ko04016)	Cluster-12991.70813	1.00667	0.226667	0.226667	0	-2.29663	0	brassinosteroid insensitive 1-associated receptor kinase 1
MAPK signaling pathway - plant (ko04016)	Cluster-12991.172254	11.52	5.37	2.75333	-1.17064	-2.20003	-1.00488	5'-3' exoribonuclease 4
MAPK signaling pathway - plant (ko04016)	Cluster-12991.86280	3.33333	0.823333	0.823333	0	-2.15519	0	brassinosteroid insensitive 1-associated receptor kinase 1
MAPK signaling pathway - plant (ko04016)	Cluster-12991.198062	2.95333	0	0.73	-7.59117	-2.15309	0	5'-3' exoribonuclease 4
MAPK signaling pathway - plant (ko04016)	Cluster-12991.151400	8.44	111.053	2.03	3.65996	-2.14616	-5.77906	LRR receptor-like serine/threonine-protein kinase FLS2
MAPK signaling pathway - plant (ko04016)	Cluster-12991.23598	15.5033	3.97667	3.97667	0	-2.10711	-1.31411	LRR receptor-like serine/threonine-protein kinase FLS2
MAPK signaling pathway - plant (ko04016)	Cluster-12991.206890	8.20333	22.42	2.14	1.36826	-2.07056	-3.41136	ethylene-responsive transcription factor 1
MAPK signaling pathway - plant (ko04016)	Cluster-12991.39035	15.0933	6.14	3.76	-1.35707	-2.06132	0	LRR receptor-like serine/threonine-protein kinase FLS2
MAPK signaling pathway - plant (ko04016)	Cluster-12991.90094	20.4	4.96	5.72333	-2.10412	-1.95529	0	LRR receptor-like serine/threonine-protein kinase FLS2
MAPK signaling pathway - plant (ko04016)	Cluster-12991.148219	11.1767	3.38667	3.38667	0	-1.80753	0	abscisic acid receptor PYR/PYL family
MAPK signaling pathway - plant (ko04016)	Cluster-12991.170393	59.1467	15.74	15.74	0	-1.68718	0	LRR receptor-like serine/threonine-protein kinase FLS2
MAPK signaling pathway - plant (ko04016)	Cluster-12991.78995	2.96	8.57333	1.02	1.4541	-1.68164	-3.10954	brassinosteroid insensitive 1-associated receptor kinase 1
MAPK signaling pathway - plant (ko04016)	Cluster-12991.78676	9.88	39.4267	3.78333	1.91898	-1.53139	-3.42947	brassinosteroid insensitive 1-associated receptor kinase 1
MAPK signaling pathway - plant (ko04016)	Cluster-12991.177892	1.15667	0.213333	0.446667	-2.47119	-1.52944	0	brassinosteroid insensitive 1-associated receptor kinase 1
MAPK signaling pathway - plant (ko04016)	Cluster-12991.156588	9.99667	3.85667	3.85667	0	-1.50352	0	LRR receptor-like serine/threonine-protein kinase FLS2
MAPK signaling pathway - plant (ko04016)	Cluster-12991.108314	13.8767	33.2067	5.46	1.17926	-1.49616	-2.65058	brassinosteroid insensitive 1-associated receptor kinase 1
MAPK signaling pathway - plant (ko04016)	Cluster-12991.108312	26.1633	73.7567	10.3367	1.415	-1.48924	-2.88117	brassinosteroid insensitive 1-associated receptor kinase 1
MAPK signaling pathway - plant (ko04016)	Cluster-12991.104332	11.79	25.51	4.69333	1.0425	-1.46649	-2.48213	brassinosteroid insensitive 1-associated receptor kinase 1
MAPK signaling pathway - plant (ko04016)	Cluster-12991.111831	11.9033	4.93	4.93	0	-1.43408	-1.90813	brassinosteroid insensitive 1-associated receptor kinase 1
MAPK signaling pathway - plant (ko04016)	Cluster-12991.65163	4.57333	1.85667	1.85667	0	-1.42945	0	EIN3-binding F-box protein
MAPK signaling pathway - plant (ko04016)	Cluster-12991.126948	7.11	3.07	3.07	0	-1.37425	-1.02551	WRKY transcription factor 22
MAPK signaling pathway - plant (ko04016)	Cluster-12991.140474	7.47333	2.01333	3.26667	-1.9799	-1.35484	0	LRR receptor-like serine/threonine-protein kinase FLS2
MAPK signaling pathway - plant (ko04016)	Cluster-12991.144131	2.66	0.916667	1.18	-1.62075	-1.34166	0	brassinosteroid insensitive 1-associated receptor kinase 1
MAPK signaling pathway - plant (ko04016)	Cluster-12991.79079	39.3367	17.47	17.47	0	-1.33881	0	LRR receptor-like serine/threonine-protein kinase ERECTA
MAPK signaling pathway - plant (ko04016)	Cluster-12991.54082	1.76667	0.783333	0.783333	0	-1.314	0	WRKY transcription factor 33
MAPK signaling pathway - plant (ko04016)	Cluster-12991.104862	178.873	79.53	79.53	0	-1.28202	-1.06497	calmodulin
MAPK signaling pathway - plant (ko04016)	Cluster-12991.92830	18.43	8.56333	8.56333	0	-1.26403	0	protein phosphatase 2C
MAPK signaling pathway - plant (ko04016)	Cluster-12991.96283	31.02	14.7367	14.7367	0	-1.22835	0	transcription factor SPEECHLESS
MAPK signaling pathway - plant (ko04016)	Cluster-12991.94548	1.61667	0.78	0.78	0	-1.22154	0	LRR receptor-like serine/threonine-protein kinase ERECTA
MAPK signaling pathway - plant (ko04016)	Cluster-12991.103387	12.1867	5.77	5.77	0	-1.22048	0	abscisic acid receptor PYR/PYL family
MAPK signaling pathway - plant (ko04016)	Cluster-12991.128088	12.9	6.14333	6.14333	0	-1.21737	0	brassinosteroid insensitive 1-associated receptor kinase 1
MAPK signaling pathway - plant (ko04016)	Cluster-12991.159116	1.50333	0.746667	0.746667	0	-1.15898	-1.15115	brassinosteroid insensitive 1-associated receptor kinase 1
MAPK signaling pathway - plant (ko04016)	Cluster-12991.49011	11.3233	5.78333	5.78333	0	-1.13686	0	catalase
MAPK signaling pathway - plant (ko04016)	Cluster-12991.130105	11.67	27.43	5.92667	1.154	-1.12644	-2.25581	brassinosteroid insensitive 1-associated receptor kinase 1
MAPK signaling pathway - plant (ko04016)	Cluster-12991.63683	6.57667	3.35667	3.35667	0	-1.11959	-1.11476	ethylene receptor
MAPK signaling pathway - plant (ko04016)	Cluster-12991.135615	7.00333	3.64667	3.64667	0	-1.10436	0	LRR receptor-like serine/threonine-protein kinase FLS2
MAPK signaling pathway - plant (ko04016)	Cluster-12991.156866	3.18667	1.65	1.65	0	-1.10002	0	senescence-induced receptor-like serine/threonine-protein kinase
MAPK signaling pathway - plant (ko04016)	Cluster-12991.148910	0.766667	0.416667	0.416667	0	-1.02904	-1.0036	EIN3-binding F-box protein
MAPK signaling pathway - plant (ko04016)	Cluster-12991.124936	8.45	0	0	-11.5495	0	12.5597	LRR receptor-like serine/threonine-protein kinase FLS2
MAPK signaling pathway - plant (ko04016)	Cluster-12991.110519	5.99	0	0	-11.325	0	11.6812	transcription factor MYC2
MAPK signaling pathway - plant (ko04016)	Cluster-12991.128854	8.16667	0	0	-10.2053	0	10.6024	LRR receptor-like serine/threonine-protein kinase FLS2
MAPK signaling pathway - plant (ko04016)	Cluster-12991.131639	1.47667	0	0	-10.0814	0	0	nucleoside-diphosphate kinase
MAPK signaling pathway - plant (ko04016)	Cluster-12991.89223	3.33333	0	0	-9.89819	0	10.5167	LRR receptor-like serine/threonine-protein kinase FLS2
MAPK signaling pathway - plant (ko04016)	Cluster-12991.74965	4.57333	0	0	-9.81147	0	9.91919	WRKY transcription factor 33
MAPK signaling pathway - plant (ko04016)	Cluster-12991.91342	3.42	0.00333333	0	-9.56366	0	10.5675	LRR receptor-like serine/threonine-protein kinase FLS2
MAPK signaling pathway - plant (ko04016)	Cluster-12991.126319	3.00667	0	0	-8.83172	0	0	LRR receptor-like serine/threonine-protein kinase FLS2
MAPK signaling pathway - plant (ko04016)	Cluster-12991.140567	5.89333	0.0166667	0	-8.83139	0	8.49077	brassinosteroid insensitive 1-associated receptor kinase 1
MAPK signaling pathway - plant (ko04016)	Cluster-12991.135171	1.99	0	0	-8.76772	0	8.71864	WRKY transcription factor 33
MAPK signaling pathway - plant (ko04016)	Cluster-12991.93734	0.91	0	0	-8.3811	0	8.80982	mitogen-activated protein kinase kinase kinase YODA
MAPK signaling pathway - plant (ko04016)	Cluster-12991.146241	1.25	0	0	-8.07657	0	7.91183	transcription factor SPEECHLESS
MAPK signaling pathway - plant (ko04016)	Cluster-12991.155549	0.716667	0	0	-7.75669	0	7.97487	brassinosteroid insensitive 1-associated receptor kinase 1
MAPK signaling pathway - plant (ko04016)	Cluster-12991.161900	1.59667	0	0	-7.65178	0	8.11378	mitogen-activated protein kinase kinase kinase 17/18
MAPK signaling pathway - plant (ko04016)	Cluster-12991.64778	1.23	0	0	-7.64068	0	8.01609	transcription factor SPEECHLESS
MAPK signaling pathway - plant (ko04016)	Cluster-12991.137160	0.296667	0	0	-7.30914	0	0	respiratory burst oxidase
MAPK signaling pathway - plant (ko04016)	Cluster-12991.180633	0.75	0	0	-7.27469	0	0	LRR receptor-like serine/threonine-protein kinase FLS2
MAPK signaling pathway - plant (ko04016)	Cluster-12991.145252	0.563333	0	0	-7.09503	0	7.11604	transcription factor SPEECHLESS
MAPK signaling pathway - plant (ko04016)	Cluster-12991.70137	0.583333	0.00666667	0	-6.8125	0	6.10073	LRR receptor-like serine/threonine-protein kinase ERECTA
MAPK signaling pathway - plant (ko04016)	Cluster-12991.128633	3.30333	0.04	0	-6.46436	0	6.32318	brassinosteroid insensitive 1-associated receptor kinase 1
MAPK signaling pathway - plant (ko04016)	Cluster-12991.152981	2.1	0.04	0	-5.94036	0	0	brassinosteroid insensitive 1-associated receptor kinase 1
MAPK signaling pathway - plant (ko04016)	Cluster-12991.114077	1.68667	0.03	0	-5.91832	0	6.22561	brassinosteroid insensitive 1-associated receptor kinase 1
MAPK signaling pathway - plant (ko04016)	Cluster-12991.101730	2.17	0.04	0	-5.76951	0	5.03522	brassinosteroid insensitive 1-associated receptor kinase 1
MAPK signaling pathway - plant (ko04016)	Cluster-12991.141204	6	0.12	0	-5.68195	0	5.0479	LRR receptor-like serine/threonine-protein kinase FLS2
MAPK signaling pathway - plant (ko04016)	Cluster-12991.22880	3.05333	0.09	0	-5.15733	0	5.61313	mitogen-activated protein kinase kinase kinase 17/18
MAPK signaling pathway - plant (ko04016)	Cluster-12991.117736	3.72333	0.13	0	-4.92121	0	5.09775	LRR receptor-like serine/threonine-protein kinase FLS2
MAPK signaling pathway - plant (ko04016)	Cluster-12991.57124	1.63333	0.0566667	0	-4.8956	0	0	mitogen-activated protein kinase kinase kinase ANP1
MAPK signaling pathway - plant (ko04016)	Cluster-12991.37210	1.33333	0.05	0	-4.75275	0	5.42855	LRR receptor-like serine/threonine-protein kinase ERECTA
MAPK signaling pathway - plant (ko04016)	Cluster-12991.108765	14.4633	0.616667	0	-4.64508	0	4.77122	LRR receptor-like serine/threonine-protein kinase FLS2
MAPK signaling pathway - plant (ko04016)	Cluster-12991.17630	0.293333	0.0133333	0	-4.60191	0	0	LRR receptor-like serine/threonine-protein kinase FLS2
MAPK signaling pathway - plant (ko04016)	Cluster-12991.113997	2.63333	0.12	0	-4.56132	0	4.20195	basic endochitinase B
MAPK signaling pathway - plant (ko04016)	Cluster-12991.31581	0.553333	0.03	0	-4.50315	0	0	MAP kinase substrate 1
MAPK signaling pathway - plant (ko04016)	Cluster-12991.26673	0.8	0.0366667	0	-4.49837	0	4.63088	mitogen-activated protein kinase kinase 9
MAPK signaling pathway - plant (ko04016)	Cluster-12991.106571	1.78333	0.09	0	-4.39923	0	4.62328	brassinosteroid insensitive 1-associated receptor kinase 1
MAPK signaling pathway - plant (ko04016)	Cluster-12991.182019	2.11333	0.113333	0	-4.30477	0	0	brassinosteroid insensitive 1-associated receptor kinase 1
MAPK signaling pathway - plant (ko04016)	Cluster-12991.170341	3.10333	0.173333	0	-4.26103	0	0	brassinosteroid insensitive 1-associated receptor kinase 1
MAPK signaling pathway - plant (ko04016)	Cluster-12991.108763	11.13	0.66	0	-4.11418	0	4.46488	senescence-induced receptor-like serine/threonine-protein kinase
MAPK signaling pathway - plant (ko04016)	Cluster-12991.113992	383.69	25.4167	0	-3.99076	0	4.97209	basic endochitinase B
MAPK signaling pathway - plant (ko04016)	Cluster-12991.143126	0.71	0.0533333	0	-3.73153	0	0	1-aminocyclopropane-1-carboxylate synthase 38719
MAPK signaling pathway - plant (ko04016)	Cluster-12991.127650	6.17333	0.586667	0	-3.48893	0	3.42708	LRR receptor-like serine/threonine-protein kinase FLS2
MAPK signaling pathway - plant (ko04016)	Cluster-12991.128340	2.94	0.3	0	-3.38248	0	3.77892	brassinosteroid insensitive 1-associated receptor kinase 1
MAPK signaling pathway - plant (ko04016)	Cluster-12991.124034	0.33	0.0366667	0	-3.30509	0	3.78778	mitogen-activated protein kinase kinase kinase ANP1
MAPK signaling pathway - plant (ko04016)	Cluster-12991.125446	2.55	0.28	0	-3.26285	0	3.67587	LRR receptor-like serine/threonine-protein kinase FLS2
MAPK signaling pathway - plant (ko04016)	Cluster-12991.139983	4.71333	0.533333	0	-3.19719	0	3.55481	brassinosteroid insensitive 1-associated receptor kinase 1
MAPK signaling pathway - plant (ko04016)	Cluster-12991.149972	1.09333	0.133333	0	-3.1283	0	0	mitogen-activated protein kinase kinase kinase ANP1
MAPK signaling pathway - plant (ko04016)	Cluster-12991.126061	24.9267	3.12333	0	-3.07318	0	3.30848	LRR receptor-like serine/threonine-protein kinase ERECTA
MAPK signaling pathway - plant (ko04016)	Cluster-12991.143369	2.67333	0.36	0	-2.98479	0	3.70448	respiratory burst oxidase
MAPK signaling pathway - plant (ko04016)	Cluster-12991.125445	8.85333	1.23	0	-2.93159	0	3.30733	LRR receptor-like serine/threonine-protein kinase FLS2
MAPK signaling pathway - plant (ko04016)	Cluster-12991.105964	2.35	0.336667	0	-2.90511	0	3.6717	transcription factor MYC2
MAPK signaling pathway - plant (ko04016)	Cluster-12991.61547	1.22	0.176667	0	-2.8749	0	2.48857	LRR receptor-like serine/threonine-protein kinase FLS2
MAPK signaling pathway - plant (ko04016)	Cluster-12991.129941	3.41333	0.53	0	-2.76666	0	3.16687	transcription factor MYC2
MAPK signaling pathway - plant (ko04016)	Cluster-12991.104258	0.96	0.15	0	-2.73742	0	3.82646	LRR receptor-like serine/threonine-protein kinase ERECTA
MAPK signaling pathway - plant (ko04016)	Cluster-12991.174406	3.58	0.586667	0	-2.68928	0	2.3898	transcription factor MYC2
MAPK signaling pathway - plant (ko04016)	Cluster-12991.152471	1.83	0.296667	0	-2.67775	0	2.84342	respiratory burst oxidase
MAPK signaling pathway - plant (ko04016)	Cluster-12991.48711	0.52	0.0866667	0	-2.67728	0	0	abscisic acid receptor PYR/PYL family
MAPK signaling pathway - plant (ko04016)	Cluster-12991.114492	9.07	1.54	0	-2.64049	0	2.34797	senescence-induced receptor-like serine/threonine-protein kinase
MAPK signaling pathway - plant (ko04016)	Cluster-12991.177835	2.31667	0.413333	0	-2.63508	0	2.14264	senescence-induced receptor-like serine/threonine-protein kinase
MAPK signaling pathway - plant (ko04016)	Cluster-12991.123382	2.51667	0.446667	0	-2.56437	0	3.21635	LRR receptor-like serine/threonine-protein kinase ERECTA
MAPK signaling pathway - plant (ko04016)	Cluster-12991.120936	1.69	0.31	0	-2.54159	0	2.0393	LRR receptor-like serine/threonine-protein kinase FLS2
MAPK signaling pathway - plant (ko04016)	Cluster-12991.119527	3.38333	0.663333	0	-2.44395	0	2.41291	LRR receptor-like serine/threonine-protein kinase FLS2
MAPK signaling pathway - plant (ko04016)	Cluster-12991.106239	2.50667	0.496667	0	-2.43022	0	2.02313	LRR receptor-like serine/threonine-protein kinase FLS2
MAPK signaling pathway - plant (ko04016)	Cluster-12991.113982	195.1	38.5633	0	-2.41543	0	2.67346	basic endochitinase B
MAPK signaling pathway - plant (ko04016)	Cluster-12991.89510	5.15	1.09333	0	-2.32006	0	2.06966	calmodulin
MAPK signaling pathway - plant (ko04016)	Cluster-12991.83025	3.29333	0.763333	0	-2.21822	0	0	LRR receptor-like serine/threonine-protein kinase FLS2
MAPK signaling pathway - plant (ko04016)	Cluster-12991.105470	12.1833	2.82333	0	-2.20633	0	1.66006	nucleoside-diphosphate kinase
MAPK signaling pathway - plant (ko04016)	Cluster-12991.105567	1.44333	0.333333	0	-2.20523	0	2.16232	brassinosteroid insensitive 1-associated receptor kinase 1
MAPK signaling pathway - plant (ko04016)	Cluster-12991.119088	10.8867	2.50667	0	-2.19946	0	2.20346	mitogen-activated protein kinase kinase kinase 1
MAPK signaling pathway - plant (ko04016)	Cluster-12991.108305	1.3	0.303333	0	-2.15657	0	0	serine/threonine-protein kinase CTR1
MAPK signaling pathway - plant (ko04016)	Cluster-12991.106791	1.42	0.34	0	-2.13526	0	2.75084	WRKY transcription factor 22
MAPK signaling pathway - plant (ko04016)	Cluster-12991.207681	7.48	1.82	0	-2.12153	0	1.42943	serine/threonine-protein kinase OXI1
MAPK signaling pathway - plant (ko04016)	Cluster-12991.130718	7.74667	1.94667	0	-2.08219	0	1.56554	LRR receptor-like serine/threonine-protein kinase FLS2
MAPK signaling pathway - plant (ko04016)	Cluster-12991.151375	6.32667	1.62667	0	-2.03776	0	2.52611	brassinosteroid insensitive 1-associated receptor kinase 1
MAPK signaling pathway - plant (ko04016)	Cluster-12991.138818	6.06333	1.57	0	-2.02606	0	2.40982	LRR receptor-like serine/threonine-protein kinase FLS2
MAPK signaling pathway - plant (ko04016)	Cluster-12991.110475	3.12333	0.806667	0	-2.01998	0	1.95794	abscisic acid receptor PYR/PYL family
MAPK signaling pathway - plant (ko04016)	Cluster-12991.98061	1.85	0.493333	0	-2.00253	0	2.95809	respiratory burst oxidase
MAPK signaling pathway - plant (ko04016)	Cluster-12991.108764	3.56667	0.963333	0	-1.96898	0	1.91305	brassinosteroid insensitive 1-associated receptor kinase 1
MAPK signaling pathway - plant (ko04016)	Cluster-12991.97855	4.55333	1.26667	0	-1.94202	0	0	senescence-induced receptor-like serine/threonine-protein kinase
MAPK signaling pathway - plant (ko04016)	Cluster-12991.85802	10.2867	2.85	0	-1.93559	0	2.14629	transcription factor VIP1
MAPK signaling pathway - plant (ko04016)	Cluster-12991.93600	6.23	1.74	0	-1.92678	0	2.15474	transcription factor VIP1
MAPK signaling pathway - plant (ko04016)	Cluster-12991.73711	4.35	1.23333	0	-1.89197	0	2.48173	vegetative storage protein 2
MAPK signaling pathway - plant (ko04016)	Cluster-12991.156158	2.69	0.78	0	-1.86801	0	1.56655	transcription factor VIP1
MAPK signaling pathway - plant (ko04016)	Cluster-12991.15920	1.07	0.31	0	-1.84552	0	1.12517	LRR receptor-like serine/threonine-protein kinase ERECTA
MAPK signaling pathway - plant (ko04016)	Cluster-12991.150748	5.90333	1.73333	0	-1.84033	0	1.36359	LRR receptor-like serine/threonine-protein kinase FLS2
MAPK signaling pathway - plant (ko04016)	Cluster-12991.74019	1.38	0.406667	0	-1.81898	0	1.27708	LRR receptor-like serine/threonine-protein kinase FLS2
MAPK signaling pathway - plant (ko04016)	Cluster-12991.126600	8.91333	2.72667	0	-1.79494	0	1.31597	brassinosteroid insensitive 1-associated receptor kinase 1
MAPK signaling pathway - plant (ko04016)	Cluster-12991.93220	1.46333	0.463333	0	-1.73816	0	1.83611	senescence-induced receptor-like serine/threonine-protein kinase
MAPK signaling pathway - plant (ko04016)	Cluster-12991.116633	13.03	4.35	0	-1.67971	0	1.72485	LRR receptor-like serine/threonine-protein kinase FLS2
MAPK signaling pathway - plant (ko04016)	Cluster-12991.74025	1.87	0.62	0	-1.66856	0	2.29955	senescence-induced receptor-like serine/threonine-protein kinase
MAPK signaling pathway - plant (ko04016)	Cluster-12991.65439	0.66	0.233333	0	-1.59535	0	1.47222	WRKY transcription factor 33
MAPK signaling pathway - plant (ko04016)	Cluster-12991.168630	3.71	1.28667	0	-1.58442	0	0	LRR receptor-like serine/threonine-protein kinase FLS2
MAPK signaling pathway - plant (ko04016)	Cluster-12991.74356	16.1367	5.77	0	-1.57095	0	1.49962	senescence-induced receptor-like serine/threonine-protein kinase
MAPK signaling pathway - plant (ko04016)	Cluster-12991.137710	7.13	2.55	0	-1.56102	0	1.8855	dual specificity protein phosphatase 1B
MAPK signaling pathway - plant (ko04016)	Cluster-12991.68782	5.70667	2.07333	0	-1.55255	0	1.4894	MAP kinase substrate 1
MAPK signaling pathway - plant (ko04016)	Cluster-12991.27750	2.65667	0.976667	0	-1.53188	0	1.17599	LRR receptor-like serine/threonine-protein kinase FLS2
MAPK signaling pathway - plant (ko04016)	Cluster-12991.89521	1.10333	0.41	0	-1.50814	0	0	LRR receptor-like serine/threonine-protein kinase ERECTA
MAPK signaling pathway - plant (ko04016)	Cluster-12991.101278	42.6833	15.96	0	-1.50192	0	0	transcription factor MYC2
MAPK signaling pathway - plant (ko04016)	Cluster-12991.110518	3.45333	1.3	0	-1.48261	0	2.35187	transcription factor MYC2
MAPK signaling pathway - plant (ko04016)	Cluster-12991.168738	46.61	17.3367	0	-1.45425	0	1.21487	mitogen-activated protein kinase kinase 44656
MAPK signaling pathway - plant (ko04016)	Cluster-12991.149971	5.69	2.20333	0	-1.45015	0	1.47155	mitogen-activated protein kinase kinase kinase ANP1
MAPK signaling pathway - plant (ko04016)	Cluster-12991.94552	6.96333	2.68667	0	-1.44104	0	1.40462	LRR receptor-like serine/threonine-protein kinase ERECTA
MAPK signaling pathway - plant (ko04016)	Cluster-12991.139341	19.0233	7.45333	0	-1.43117	0	1.33546	LRR receptor-like serine/threonine-protein kinase FLS2
MAPK signaling pathway - plant (ko04016)	Cluster-12991.64263	6.03	2.39	0	-1.43079	0	0	transcription factor MYC2
MAPK signaling pathway - plant (ko04016)	Cluster-12991.164318	3.88	1.57333	0	-1.39507	0	0	LRR receptor-like serine/threonine-protein kinase FLS2
MAPK signaling pathway - plant (ko04016)	Cluster-12991.124153	4.78667	1.93333	0	-1.39018	0	1.82856	transcription factor VIP1
MAPK signaling pathway - plant (ko04016)	Cluster-12991.36337	0.583333	0.236667	0	-1.38239	0	0	nucleoside-diphosphate kinase
MAPK signaling pathway - plant (ko04016)	Cluster-12991.111044	3.3	1.34667	0	-1.37106	0	1.80024	LRR receptor-like serine/threonine-protein kinase ERECTA
MAPK signaling pathway - plant (ko04016)	Cluster-12991.154281	3.61	1.48	0	-1.36527	0	1.29305	brassinosteroid insensitive 1-associated receptor kinase 1
MAPK signaling pathway - plant (ko04016)	Cluster-12991.146607	6.32667	2.62333	0	-1.35577	0	0	LRR receptor-like serine/threonine-protein kinase FLS2
MAPK signaling pathway - plant (ko04016)	Cluster-12991.108886	3.17667	1.31333	0	-1.35181	0	1.35336	LRR receptor-like serine/threonine-protein kinase FLS2
MAPK signaling pathway - plant (ko04016)	Cluster-12991.87002	5.35667	2.21333	0	-1.34282	0	2.03532	transcription factor MYC2
MAPK signaling pathway - plant (ko04016)	Cluster-12991.92780	0.346667	0.143333	0	-1.34043	0	0	ethylene-insensitive protein 3
[truncated: 1,008 more rows]

## Sheet: Table S3
Supplementary Table 3. Differentially expressed transcription factors in C. ensifolium leaf challenged with 100 mM NaCl stress for 48 and 96 hours.
CKvsT48
ID	Family	Category	Classification	t48	CK	log2FoldChange	KEGG	NR	Swissprot	Tremble	KOG	GO	Pfam
Cluster-1225.0	MYB	TF	MYB->MYB	35.3969	0	7.51702	K09420 transcriptional activator Myb | (RefSeq) SANT/Myb domain (A)	Homeodomain-like protein, partial [Coccomyxa subellipsoidea C-169]	RecName: Full=Transcription factor MYB3R-3 {ECO:0000303|PubMed:11597504}; AltName: Full=Myb-related protein 3R-3 {ECO:0000303|PubMed:11597504};	SubName: Full=Homeodomain-like protein {ECO:0000313|EMBL:EIE22491.1}; Flags: Fragment;	Transcription factor, Myb superfamily	GO:0005634,nucleus; GO:0003700,DNA-binding transcription factor activity; GO:0043565,sequence-specific DNA binding; GO:0006974,cellular response to DNA damage stimulus; GO:0008285,negative regulation of cell proliferation; GO:0045892,negative regulation of transcription, DNA-templated; GO:0009733,response to auxin; GO:0009723,response to ethylene; GO:0009753,response to jasmonic acid; GO:0009751,…	Myb-like DNA-binding domain
Cluster-12991.100161	Trihelix	TF	Trihelix	524.868	225.013	1.22248	K01051 pectinesterase [EC:3.1.1.11] | (RefSeq) probable pectinesterase/pectinesterase inhibitor 58 (A)	trihelix transcription factor GTL1-like isoform X1 [Dendrobium catenatum]	RecName: Full=Trihelix transcription factor GT-2; AltName: Full=Trihelix DNA-binding protein GT-2;	SubName: Full=Trihelix transcription factor GT-2 {ECO:0000313|EMBL:PKU86134.1};	Transcription factor GT-2 and related proteins, contains trihelix DNA-binding/SANT domain	GO:0005634,nucleus; GO:0003677,DNA binding; GO:0003700,DNA-binding transcription factor activity; GO:0006351,transcription, DNA-templated	Myb/SANT-like DNA-binding domain
Cluster-12991.100162	Trihelix	TF	Trihelix	236.588	593.185	-1.32634	K01051 pectinesterase [EC:3.1.1.11] | (RefSeq) probable pectinesterase/pectinesterase inhibitor 58 (A)	LOW QUALITY PROTEIN: trihelix transcription factor GTL1-like [Phalaenopsis equestris]	RecName: Full=Trihelix transcription factor GT-2; AltName: Full=Trihelix DNA-binding protein GT-2;	SubName: Full=Trihelix transcription factor GT-2 {ECO:0000313|EMBL:PKU86134.1};	Transcription factor GT-2 and related proteins, contains trihelix DNA-binding/SANT domain	GO:0005634,nucleus; GO:0003677,DNA binding; GO:0003700,DNA-binding transcription factor activity; GO:0006351,transcription, DNA-templated	Myb/SANT-like DNA-binding domain
Cluster-12991.100172	AUX/IAA	TR	AUX/IAA	5.45507	46.9666	-3.10443	K14486 auxin response factor | (RefSeq) auxin response factor 7 (A)	auxin response factor 16-like isoform X1 [Phalaenopsis equestris]	RecName: Full=Auxin response factor 16;	SubName: Full=Auxin response factor 16 {ECO:0000313|EMBL:PKU59420.1};	--	GO:0005634,nucleus; GO:0003677,DNA binding; GO:0009734,auxin-activated signaling pathway; GO:0006355,regulation of transcription, DNA-templated; GO:0006351,transcription, DNA-templated	AUX/IAA family
Cluster-12991.100258	C3H	TF	C3H	72.4212	8.60035	3.07834	K01062 platelet-activating factor acetylhydrolase [EC:3.1.1.47] | (RefSeq) hypothetical protein (A)	zinc finger CCCH domain-containing protein 19-like [Dendrobium catenatum]	RecName: Full=Zinc finger CCCH domain-containing protein 19; Short=AtC3H19; AltName: Full=Protein Needed for RDR2-independent DNA methylation;	SubName: Full=Zinc finger CCCH domain-containing protein 19 {ECO:0000313|EMBL:PKU77877.1};	GYF domain containing proteins	GO:0005829,cytosol; GO:0005634,nucleus; GO:0003677,DNA binding; GO:0042393,histone binding; GO:0046872,metal ion binding; GO:0032776,DNA methylation on cytosine; GO:0031047,gene silencing by RNA; GO:0010964,regulation of chromatin silencing by small RNA; GO:0006351,transcription, DNA-templated	GYF domain
Cluster-12991.100260	SWI/SNF-BAF60b	TR	SWI/SNF-BAF60b	254.028	27.1928	3.22091	K01062 platelet-activating factor acetylhydrolase [EC:3.1.1.47] | (RefSeq) hypothetical protein (A)	zinc finger CCCH domain-containing protein 19-like [Dendrobium catenatum]	RecName: Full=Zinc finger CCCH domain-containing protein 19; Short=AtC3H19; AltName: Full=Protein Needed for RDR2-independent DNA methylation;	SubName: Full=Zinc finger CCCH domain-containing protein 19 {ECO:0000313|EMBL:PKU77877.1};	RNA polymerase I transcription factor UAF	GO:0005829,cytosol; GO:0005634,nucleus; GO:0003677,DNA binding; GO:0042393,histone binding; GO:0046872,metal ion binding; GO:0032776,DNA methylation on cytosine; GO:0031047,gene silencing by RNA; GO:0010964,regulation of chromatin silencing by small RNA; GO:0006351,transcription, DNA-templated	GYF domain
Cluster-12991.100274	MADS-M-type	TF	MADS->MADS-M-type	317.347	659.166	-1.05449	--	uncharacterized protein LOC110039147 [Phalaenopsis equestris]	--	SubName: Full=Agamous-like MADS-box protein AGL8 like {ECO:0000313|EMBL:PKU74485.1};	--	--	SRF-type transcription factor (DNA-binding and dimerisation domain)
Cluster-12991.100433	PLATZ	TF	PLATZ	74.5507	7.22834	3.3593	--	uncharacterized protein LOC110093171 [Dendrobium catenatum]	--	SubName: Full=Uncharacterized protein {ECO:0000313|EMBL:PKU73095.1};	--	--	PLATZ transcription factor
Cluster-12991.100510	TRAF	TR	TRAF	51.4769	16.2013	1.67074	--	BTB/POZ domain-containing protein [Dendrobium catenatum]	RecName: Full=BTB/POZ domain-containing protein At2g30600;	SubName: Full=BTB/POZ domain-containing protein {ECO:0000313|EMBL:PKU77661.1};	Proteins containing BTB/POZ and Kelch domains, involved in regulatory/signal transduction processes	GO:0005737,cytoplasm; GO:0019005,SCF ubiquitin ligase complex; GO:0031625,ubiquitin protein ligase binding; GO:0043161,proteasome-mediated ubiquitin-dependent protein catabolic process; GO:0042787,NA; GO:0030162,regulation of proteolysis	Farnesoic acid 0-methyl transferase
Cluster-12991.100514	TRAF	TR	TRAF	144.526	65.327	1.14496	--	BTB/POZ domain-containing protein At2g30600 [Dendrobium catenatum]	RecName: Full=BTB/POZ domain-containing protein At2g30600;	SubName: Full=BTB/POZ domain-containing protein {ECO:0000313|EMBL:PKU77661.1};	Proteins containing BTB/POZ and Kelch domains, involved in regulatory/signal transduction processes	GO:0005737,cytoplasm; GO:0019005,SCF ubiquitin ligase complex; GO:0031625,ubiquitin protein ligase binding; GO:0043161,proteasome-mediated ubiquitin-dependent protein catabolic process; GO:0042787,NA; GO:0030162,regulation of proteolysis	BTB And C-terminal Kelch
Cluster-12991.100523	C3H	TF	C3H	0	23.5622	-7.13228	K18753 butyrate response factor | (RefSeq) zinc finger CCCH domain-containing protein 14 (A)	zinc finger CCCH domain-containing protein 56-like [Dendrobium catenatum]	RecName: Full=Zinc finger CCCH domain-containing protein 56; Short=OsC3H56;	SubName: Full=Zinc finger CCCH domain-containing protein 56 {ECO:0000313|EMBL:PKU84620.1};	CCCH-type Zn-finger protein	GO:0005829,cytosol; GO:0003677,DNA binding; GO:0046872,metal ion binding; GO:0003730,mRNA 3'-UTR binding; GO:0061158,3'-UTR-mediated mRNA destabilization	Zinc finger C-x8-C-x5-C-x3-H type (and similar)
Cluster-12991.100877	AP2/ERF-ERF	TF	AP2/ERF->AP2/ERF-ERF	118.071	37.2377	1.6654	K09286 EREBP-like factor | (RefSeq) ethylene-responsive transcription factor 1-like (A)	ethylene-responsive transcription factor 1-like [Dendrobium catenatum]	RecName: Full=Ethylene-responsive transcription factor 1; AltName: Full=Ethylene-responsive element-binding factor 1; Short=EREBP-1; Short=OsEREBP1;	SubName: Full=Ethylene-responsive transcription factor 1 {ECO:0000313|EMBL:PKU80280.1};	--	GO:0005634,nucleus; GO:0003677,DNA binding; GO:0003700,DNA-binding transcription factor activity; GO:0006952,defense response; GO:0006351,transcription, DNA-templated	AP2 domain
Cluster-12991.100880	AP2/ERF-ERF	TF	AP2/ERF->AP2/ERF-ERF	4708.12	1848.23	1.34896	K09286 EREBP-like factor | (RefSeq) ethylene-responsive transcription factor 1-like (A)	ethylene-responsive transcription factor 1-like [Dendrobium catenatum]	RecName: Full=Ethylene-responsive transcription factor 1; AltName: Full=Ethylene-responsive element-binding factor 1; Short=EREBP-1; Short=OsEREBP1;	SubName: Full=Ethylene-responsive transcription factor 1 {ECO:0000313|EMBL:PKU80280.1};	--	GO:0005634,nucleus; GO:0003677,DNA binding; GO:0003700,DNA-binding transcription factor activity; GO:0006952,defense response; GO:0006351,transcription, DNA-templated	AP2 domain
Cluster-12991.100889	AP2/ERF-ERF	TF	AP2/ERF->AP2/ERF-ERF	133.876	46.6792	1.51906	K09286 EREBP-like factor | (RefSeq) ethylene-responsive transcription factor 1-like (A)	ethylene-responsive transcription factor 1-like [Dendrobium catenatum]	RecName: Full=Ethylene-responsive transcription factor 1; AltName: Full=Ethylene-responsive element-binding factor 1; Short=EREBP-1; Short=OsEREBP1;	SubName: Full=Ethylene-responsive transcription factor 1 {ECO:0000313|EMBL:PKU60655.1};	--	GO:0005634,nucleus; GO:0003677,DNA binding; GO:0003700,DNA-binding transcription factor activity; GO:0006952,defense response; GO:0006351,transcription, DNA-templated	AP2 domain
Cluster-12991.100892	AP2/ERF-ERF	TF	AP2/ERF->AP2/ERF-ERF	202.895	72.3898	1.48634	K09286 EREBP-like factor | (RefSeq) ethylene-responsive transcription factor 1-like (A)	ethylene-responsive transcription factor 1-like [Dendrobium catenatum]	RecName: Full=Ethylene-responsive transcription factor 1; AltName: Full=Ethylene-responsive element-binding factor 1; Short=EREBP-1; Short=OsEREBP1;	SubName: Full=Ethylene-responsive transcription factor 1 {ECO:0000313|EMBL:PKU60655.1};	--	GO:0005634,nucleus; GO:0003677,DNA binding; GO:0003700,DNA-binding transcription factor activity; GO:0006952,defense response; GO:0006351,transcription, DNA-templated	AP2 domain
Cluster-12991.100984	HB-HD-ZIP	TF	HB->HB-HD-ZIP	314.366	109.262	1.52494	K09338 homeobox-leucine zipper protein | (RefSeq) homeobox-leucine zipper protein HAT5-like (A)	homeobox-leucine zipper protein HAT5-like isoform X1 [Dendrobium catenatum]	RecName: Full=Homeobox-leucine zipper protein HOX4; AltName: Full=HD-ZIP protein HOX4; AltName: Full=Homeodomain transcription factor HOX4; AltName: Full=OsHox4;	SubName: Full=Homeobox-leucine zipper protein HAT5 {ECO:0000313|EMBL:PKU63555.1};	Transcription factor HEX, contains HOX and HALZ domains	GO:0005634,nucleus; GO:0003700,DNA-binding transcription factor activity; GO:0043565,sequence-specific DNA binding; GO:0006351,transcription, DNA-templated	Homeodomain
Cluster-12991.100986	HB-HD-ZIP	TF	HB->HB-HD-ZIP	1406.75	457.471	1.62046	K09338 homeobox-leucine zipper protein | (RefSeq) homeobox-leucine zipper protein HAT5-like (A)	homeobox-leucine zipper protein HAT5-like isoform X1 [Dendrobium catenatum]	RecName: Full=Homeobox-leucine zipper protein HOX4; AltName: Full=HD-ZIP protein HOX4; AltName: Full=Homeodomain transcription factor HOX4; AltName: Full=OsHox4;	SubName: Full=Homeobox-leucine zipper protein HAT5 {ECO:0000313|EMBL:PKU63555.1};	Transcription factor HEX, contains HOX and HALZ domains	GO:0005634,nucleus; GO:0003700,DNA-binding transcription factor activity; GO:0043565,sequence-specific DNA binding; GO:0006351,transcription, DNA-templated	Homeodomain
Cluster-12991.100987	HB-HD-ZIP	TF	HB->HB-HD-ZIP	712.905	203.441	1.80847	K09338 homeobox-leucine zipper protein | (RefSeq) homeobox-leucine zipper protein HAT5-like (A)	homeobox-leucine zipper protein HAT5-like isoform X1 [Dendrobium catenatum]	RecName: Full=Homeobox-leucine zipper protein HOX4; AltName: Full=HD-ZIP protein HOX4; AltName: Full=Homeodomain transcription factor HOX4; AltName: Full=OsHox4;	SubName: Full=Homeobox-leucine zipper protein HAT5 {ECO:0000313|EMBL:PKU63555.1};	Transcription factor HEX, contains HOX and HALZ domains	GO:0005634,nucleus; GO:0003700,DNA-binding transcription factor activity; GO:0043565,sequence-specific DNA binding; GO:0006351,transcription, DNA-templated	Homeodomain
Cluster-12991.101049	PLATZ	TF	PLATZ	0.916445	27.9785	-4.93638	--	uncharacterized protein LOC110020756 [Phalaenopsis equestris]	--	SubName: Full=Uncharacterized protein {ECO:0000313|EMBL:PKU64448.1};	--	--	PLATZ transcription factor
Cluster-12991.101050	PLATZ	TF	PLATZ	3.05482	80.3042	-4.71773	--	uncharacterized protein LOC110099973 [Dendrobium catenatum]	--	SubName: Full=Uncharacterized protein {ECO:0000313|EMBL:PKU64448.1};	--	--	PLATZ transcription factor
Cluster-12991.101278	bHLH	TF	bHLH	370.311	1048.97	-1.50192	K13422 transcription factor MYC2 | (RefSeq) transcription factor MYC2 (A)	transcription factor MYC3-like [Dendrobium catenatum]	RecName: Full=Transcription factor bHLH14; AltName: Full=Basic helix-loop-helix protein 14; Short=AtbHLH14; Short=bHLH 14; AltName: Full=Transcription factor EN 33; AltName: Full=bHLH transcription factor bHLH014;	SubName: Full=Transcription factor bHLH14 {ECO:0000313|EMBL:PKU83724.1};	--	GO:0005737,cytoplasm; GO:0005634,nucleus; GO:0003677,DNA binding; GO:0003700,DNA-binding transcription factor activity; GO:0046983,protein dimerization activity; GO:0010629,negative regulation of gene expression; GO:0006355,regulation of transcription, DNA-templated; GO:0006351,transcription, DNA-templated	bHLH-MYC and R2R3-MYB transcription factors N-terminal
Cluster-12991.101307	NAC	TF	NAC	29.5615	63.2377	-1.09786	K00521 ferric-chelate reductase [EC:1.16.1.7] | (RefSeq) ferric reduction oxidase 7, chloroplastic-like (A)	NAC transcription factor 29-like [Dendrobium catenatum]	RecName: Full=NAC transcription factor 29; Short=AtNAC029; AltName: Full=Protein NAC-LIKE, ACTIVATED BY AP3/PI; Short=AtNAP;	SubName: Full=NAC transcription factor 29 {ECO:0000313|EMBL:PKU74765.1};	--	GO:0005634,nucleus; GO:0003677,DNA binding; GO:0003700,DNA-binding transcription factor activity; GO:0009793,embryo development ending in seed dormancy; GO:0009908,flower development; GO:0009835,fruit ripening; GO:0010150,leaf senescence; GO:0009825,multidimensional cell growth; GO:0006351,transcription, DNA-templated	No apical meristem (NAM) protein
Cluster-12991.101308	NAC	TF	NAC	53.5846	160.635	-1.58414	K00521 ferric-chelate reductase [EC:1.16.1.7] | (RefSeq) ferric reduction oxidase 7, chloroplastic-like (A)	NAC domain-containing protein 83-like [Phalaenopsis equestris]	RecName: Full=NAC domain-containing protein 83 {ECO:0000303|PubMed:15029955}; Short=ANAC083 {ECO:0000303|PubMed:15029955}; AltName: Full=Protein VND-INTERACTING 2 {ECO:0000303|PubMed:20388856};	SubName: Full=NAC transcription factor ONAC010 {ECO:0000313|EMBL:PKU74506.1};	--	GO:0005634,nucleus; GO:0003677,DNA binding; GO:0003700,DNA-binding transcription factor activity; GO:0010150,leaf senescence; GO:0045892,negative regulation of transcription, DNA-templated; GO:0009737,response to abscisic acid; GO:0009651,response to salt stress; GO:0006351,transcription, DNA-templated; GO:0016032,viral process; GO:0010089,xylem development	No apical meristem (NAM) protein
Cluster-12991.101596	mTERF	TR	mTERF	1552.45	4434.15	-1.51416	K15032 mTERF domain-containing protein, mitochondrial | (RefSeq) transcription termination factor MTEF1, chloroplastic (A)	transcription termination factor MTEF1, chloroplastic [Dendrobium catenatum]	RecName: Full=Transcription termination factor MTEF1, chloroplastic {ECO:0000305}; AltName: Full=Mitochondrial transcription termination factor 1 {ECO:0000303|PubMed:23087700}; AltName: Full=Protein EMBRYO DEFECTIVE 93 {ECO:0000305}; AltName: Full=Protein SINGLET OXYGEN-LINKED DEATH ACTIVATOR 10 {ECO:0000303|PubMed:19563435}; Flags: Precursor;	SubName: Full=Uncharacterized protein {ECO:0000313|EMBL:PKU71569.1};	Mitochondrial transcription termination factor, mTERF	GO:0009507,chloroplast; GO:0003690,double-stranded DNA binding; GO:0019843,rRNA binding; GO:0003727,single-stranded RNA binding; GO:0009658,chloroplast organization; GO:0006353,DNA-templated transcription, termination; GO:0009793,embryo development ending in seed dormancy; GO:0006355,regulation of transcription, DNA-templated; GO:0042255,ribosome assembly; GO:0008380,RNA splicing	mTERF
Cluster-12991.101737	TRAF	TR	TRAF	74.5921	19.494	1.94032	K10523 speckle-type POZ protein | (RefSeq) BTB/POZ and MATH domain-containing protein 2-like (A)	ARM REPEAT PROTEIN INTERACTING WITH ABF2-like isoform X3 [Manihot esculenta]	RecName: Full=ARM REPEAT PROTEIN INTERACTING WITH ABF2; Short=ARIA;	SubName: Full=Uncharacterized protein {ECO:0000313|EMBL:OAY27916.1};	FOG: Armadillo/beta-catenin-like repeats	GO:0005737,cytoplasm; GO:0005634,nucleus; GO:0005886,plasma membrane; GO:0010187,negative regulation of seed germination; GO:0016567,protein ubiquitination; GO:0009737,response to abscisic acid; GO:0009651,response to salt stress	Armadillo/beta-catenin-like repeat
Cluster-12991.101749	HB-BELL	TF	HB->HB-BELL	105.272	38.5608	1.44918	--	homeobox protein BEL1 homolog [Dendrobium catenatum]	RecName: Full=Homeobox protein BEL1 homolog;	SubName: Full=Homeobox protein BEL1 like {ECO:0000313|EMBL:PKU82062.1};	Transcription factor MEIS1 and related HOX domain proteins	GO:0005829,cytosol; GO:0005634,nucleus; GO:0009506,plasmodesma; GO:0003677,DNA binding; GO:0003700,DNA-binding transcription factor activity; GO:0006351,transcription, DNA-templated	Associated with HOX
Cluster-12991.102627	C3H	TF	C3H	6.99968	24.2077	-1.78926	K14404 cleavage and polyadenylation specificity factor subunit 4 | (RefSeq) 30-kDa cleavage and polyadenylation specificity factor 30-like (A)	30-kDa cleavage and polyadenylation specificity factor 30-like [Dendrobium catenatum]	RecName: Full=30-kDa cleavage and polyadenylation specificity factor 30 {ECO:0000303|PubMed:18479511}; EC=3.1.21.- {ECO:0000269|PubMed:17576667}; AltName: Full=Protein OXIDATIVE STRESS TOLERANT 6 {ECO:0000303|PubMed:18545667}; AltName: Full=Zinc finger CCCH domain-containing protein 11; Short=AtC3H11;	SubName: Full=Cleavage and polyadenylation specificity factor CPSF30 {ECO:0000313|EMBL:PKU83869.1};	Polyadenylation factor I complex, subunit, Yth1 (CPSF subunit)	GO:0005737,cytoplasm; GO:0005847,mRNA cleavage and polyadenylation specificity factor complex; GO:0005634,nucleus; GO:0005516,calmodulin binding; GO:0003677,DNA binding; GO:0004519,endonuclease activity; GO:0004521,endoribonuclease activity; GO:0046872,metal ion binding; GO:0003729,mRNA binding; GO:0003723,RNA binding; GO:0031124,mRNA 3'-end processing; GO:0006378,mRNA polyadenylation; GO:0009626…	Zinc finger domain
Cluster-12991.10288	AP2/ERF-ERF	TF	AP2/ERF->AP2/ERF-ERF	0.611134	25.9167	-5.41094	K09286 EREBP-like factor | (RefSeq) dehydration-responsive element-binding protein 2A-like isoform X1 (A)	dehydration-responsive element-binding protein 2A-like isoform X1 [Phalaenopsis equestris]	RecName: Full=Dehydration-responsive element-binding protein 2A; Short=Protein DREB2A;	SubName: Full=Dehydration-responsive element-binding protein 2A {ECO:0000313|EMBL:PKU77264.1};	--	GO:0005634,nucleus; GO:0003677,DNA binding; GO:0003700,DNA-binding transcription factor activity; GO:0006351,transcription, DNA-templated	AP2 domain
Cluster-12991.102899	MYB	TF	MYB->MYB	1.51399	81.7635	-5.74965	K09422 transcription factor MYB, plant | (RefSeq) myb-related protein 308-like (A)	myb-related protein 308-like [Dendrobium catenatum]	RecName: Full=Transcription factor MYB16 {ECO:0000305}; AltName: Full=Myb-related protein 16 {ECO:0000303|PubMed:11597504}; Short=AtMYB16 {ECO:0000303|PubMed:11597504}; AltName: Full=Protein MIXTA homolog {ECO:0000303|PubMed:17376813}; Short=AtMIXTA {ECO:0000303|PubMed:17376813};	SubName: Full=Transcription factor MYB29 {ECO:0000313|EMBL:PKU67095.1};	Transcription factor, Myb superfamily	GO:0005634,nucleus; GO:0003700,DNA-binding transcription factor activity; GO:0000981,DNA-binding transcription factor activity, RNA polymerase II-specific; GO:0043565,sequence-specific DNA binding; GO:0001135,RNA polymerase II transcription regulator recruiting activity; GO:0044212,transcription regulatory region DNA binding; GO:0030154,cell differentiation; GO:0000902,cell morphogenesis; GO:0035…	Myb-like DNA-binding domain
Cluster-12991.102900	MYB	TF	MYB->MYB	18.6057	615.66	-5.04929	K09422 transcription factor MYB, plant | (RefSeq) myb-related protein 330-like (A)	MYB1 [Dendrobium sp. XMW-2002-1]	RecName: Full=Transcription factor MYB106 {ECO:0000305}; AltName: Full=Myb-related protein 106 {ECO:0000303|PubMed:11597504}; Short=AtMYB106 {ECO:0000303|PubMed:11597504}; AltName: Full=Transcription factor NOEK {ECO:0000303|PubMed:18805951};	SubName: Full=MYB1 {ECO:0000313|EMBL:AAO49410.1};	Transcription factor, Myb superfamily	GO:0005634,nucleus; GO:0003677,DNA binding; GO:0000902,cell morphogenesis; GO:0035017,cuticle pattern formation; GO:1901957,regulation of cutin biosynthetic process; GO:0006355,regulation of transcription, DNA-templated; GO:0006351,transcription, DNA-templated; GO:0010091,trichome branching	Myb-like DNA-binding domain
Cluster-12991.102901	MYB	TF	MYB->MYB	4.22979	59.867	-3.82143	K09422 transcription factor MYB, plant | (RefSeq) myb-related protein 330-like (A)	R2R3-MYB transcription factor [Dendrobium hybrid cultivar]	RecName: Full=Transcription factor MYB106 {ECO:0000305}; AltName: Full=Myb-related protein 106 {ECO:0000303|PubMed:11597504}; Short=AtMYB106 {ECO:0000303|PubMed:11597504}; AltName: Full=Transcription factor NOEK {ECO:0000303|PubMed:18805951};	SubName: Full=R2R3-MYB transcription factor {ECO:0000313|EMBL:AFX97765.1};	Transcription factor, Myb superfamily	GO:0005634,nucleus; GO:0003677,DNA binding; GO:0000902,cell morphogenesis; GO:0035017,cuticle pattern formation; GO:1901957,regulation of cutin biosynthetic process; GO:0006355,regulation of transcription, DNA-templated; GO:0006351,transcription, DNA-templated; GO:0010091,trichome branching	Myb-like DNA-binding domain
Cluster-12991.102903	MYB	TF	MYB->MYB	1.20851	88.6026	-6.18777	K09422 transcription factor MYB, plant | (RefSeq) myb-related protein 330-like (A)	MYB1 [Dendrobium sp. XMW-2002-1]	RecName: Full=Transcription factor MYB106 {ECO:0000305}; AltName: Full=Myb-related protein 106 {ECO:0000303|PubMed:11597504}; Short=AtMYB106 {ECO:0000303|PubMed:11597504}; AltName: Full=Transcription factor NOEK {ECO:0000303|PubMed:18805951};	SubName: Full=MYB1 {ECO:0000313|EMBL:AAO49410.1};	Transcription factor, Myb superfamily	GO:0005634,nucleus; GO:0003677,DNA binding; GO:0000902,cell morphogenesis; GO:0035017,cuticle pattern formation; GO:1901957,regulation of cutin biosynthetic process; GO:0006355,regulation of transcription, DNA-templated; GO:0006351,transcription, DNA-templated; GO:0010091,trichome branching	Myb-like DNA-binding domain
Cluster-12991.103120	WRKY	TF	WRKY	40.1913	649.825	-4.01508	K08956 AFG3 family protein [EC:3.4.24.-] | (RefSeq) ATP-dependent zinc metalloprotease FTSH 10, mitochondrial (A)	putative WRKY transcription factor 49 [Dendrobium catenatum]	RecName: Full=Probable WRKY transcription factor 49; AltName: Full=WRKY DNA-binding protein 49;	SubName: Full=Putative WRKY transcription factor 49 {ECO:0000313|EMBL:PKU72795.1};	--	GO:0005634,nucleus; GO:0003700,DNA-binding transcription factor activity; GO:0043565,sequence-specific DNA binding; GO:0006351,transcription, DNA-templated	WRKY DNA -binding domain
Cluster-12991.103122	WRKY	TF	WRKY	78.2083	1102.62	-3.81716	K08956 AFG3 family protein [EC:3.4.24.-] | (RefSeq) ATP-dependent zinc metalloprotease FTSH 10, mitochondrial (A)	probable WRKY transcription factor 49 [Dendrobium catenatum]	RecName: Full=Probable WRKY transcription factor 49; AltName: Full=WRKY DNA-binding protein 49;	SubName: Full=Putative WRKY transcription factor 49 {ECO:0000313|EMBL:PKU72795.1};	--	GO:0005634,nucleus; GO:0003700,DNA-binding transcription factor activity; GO:0043565,sequence-specific DNA binding; GO:0006351,transcription, DNA-templated	WRKY DNA -binding domain
Cluster-12991.103123	WRKY	TF	WRKY	11.538	119.37	-3.37049	K08956 AFG3 family protein [EC:3.4.24.-] | (RefSeq) ATP-dependent zinc metalloprotease FTSH 10, mitochondrial (A)	putative WRKY transcription factor 49 [Dendrobium catenatum]	RecName: Full=Probable WRKY transcription factor 49; AltName: Full=WRKY DNA-binding protein 49;	SubName: Full=Putative WRKY transcription factor 49 {ECO:0000313|EMBL:PKU72795.1};	--	GO:0005634,nucleus; GO:0003700,DNA-binding transcription factor activity; GO:0043565,sequence-specific DNA binding; GO:0006351,transcription, DNA-templated	WRKY DNA -binding domain
Cluster-12991.103565	SET	TR	SET	0	24.6545	-7.19685	K15588 histone-lysine N-methyltransferase NSD1 [EC:2.1.1.43] | (RefSeq) hypothetical protein (A)	histone-lysine N-methyltransferase ASHR3 isoform X1 [Dendrobium catenatum]	RecName: Full=Histone-lysine N-methyltransferase ASHR3; EC=2.1.1.43; AltName: Full=ASH1-related protein 3; AltName: Full=Protein SET DOMAIN GROUP 4; AltName: Full=Protein stamen loss;	RecName: Full=Histone-lysine N-methyltransferase {ECO:0000256|SAAS:SAAS00591749}; EC=2.1.1.43 {ECO:0000256|SAAS:SAAS00591749};	Transcription factor NSD1 and related SET domain proteins	GO:0000785,chromatin; GO:0005634,nucleus; GO:0046872,metal ion binding; GO:0008168,methyltransferase activity; GO:0016569,covalent chromatin modification; GO:0007275,multicellular organism development	SET domain
Cluster-12991.103855	SBP	TF	SBP	121.617	27.232	2.15867	K13415 protein brassinosteroid insensitive 1 [EC:2.7.10.1 2.7.11.1] | (RefSeq) uncharacterized protein LOC103413440 isoform X1 (A)	squamosa promoter-binding-like protein 6, partial [Cymbidium hybrid cultivar]	RecName: Full=Squamosa promoter-binding-like protein 12;	SubName: Full=Squamosa promoter-binding-like protein 6 {ECO:0000313|EMBL:ARI48346.1}; Flags: Fragment;	--	GO:0005634,nucleus; GO:0003677,DNA binding; GO:0046872,metal ion binding; GO:0006355,regulation of transcription, DNA-templated; GO:0006351,transcription, DNA-templated	SBP domain
Cluster-12991.103859	SBP	TF	SBP	56.9413	134.428	-1.23898	K13415 protein brassinosteroid insensitive 1 [EC:2.7.10.1 2.7.11.1] | (RefSeq) uncharacterized protein LOC103413440 isoform X1 (A)	squamosa promoter-binding-like protein 6, partial [Cymbidium hybrid cultivar]	RecName: Full=Squamosa promoter-binding-like protein 12;	SubName: Full=Squamosa promoter-binding-like protein 6 {ECO:0000313|EMBL:ARI48346.1}; Flags: Fragment;	--	GO:0005634,nucleus; GO:0003677,DNA binding; GO:0046872,metal ion binding; GO:0006355,regulation of transcription, DNA-templated; GO:0006351,transcription, DNA-templated	SBP domain
Cluster-12991.10386	C3H	TF	C3H	45.9231	11.5655	1.99017	K12872 pre-mRNA-splicing factor RBM22/SLT11 | (RefSeq) zinc finger CCCH domain-containing protein 40-like (A)	zinc finger CCCH domain-containing protein 40-like [Dendrobium catenatum]	RecName: Full=Zinc finger CCCH domain-containing protein 40; Short=OsC3H40;	SubName: Full=Zinc finger CCCH domain-containing protein 40 {ECO:0000313|EMBL:PKU77727.1};	Predicted RNA-binding protein (RRM superfamily)	GO:0000974,Prp19 complex; GO:0071006,U2-type catalytic step 1 spliceosome; GO:0071007,U2-type catalytic step 2 spliceosome; GO:0003677,DNA binding; GO:0046872,metal ion binding; GO:0036002,pre-mRNA binding; GO:0017070,U6 snRNA binding; GO:0000387,spliceosomal snRNP assembly	--
Cluster-12991.104459	NAC	TF	NAC	26.4966	67.6288	-1.35184	K00521 ferric-chelate reductase [EC:1.16.1.7] | (RefSeq) ferric reduction oxidase 7, chloroplastic-like (A)	protein NTM1-like 9 [Dendrobium catenatum]	RecName: Full=Protein NTM1-like 9 {ECO:0000303|PubMed:17158162}; AltName: Full=Calmodulin-binding NAC protein {ECO:0000303|PubMed:17947243};	SubName: Full=NAC domain-containing protein 74 {ECO:0000313|EMBL:PKU77519.1};	--	GO:0005789,endoplasmic reticulum membrane; GO:0016021,integral component of membrane; GO:0005634,nucleus; GO:0005886,plasma membrane; GO:0005516,calmodulin binding; GO:0003700,DNA-binding transcription factor activity; GO:0044212,transcription regulatory region DNA binding; GO:0071470,cellular response to osmotic stress; GO:0045892,negative regulation of transcription, DNA-templated; GO:1900426,p…	No apical meristem (NAM) protein
Cluster-12991.105148	HB-HD-ZIP	TF	HB->HB-HD-ZIP	91.0246	44.6327	1.02964	K09338 homeobox-leucine zipper protein | (RefSeq) homeobox-leucine zipper protein HOX16-like (A)	homeobox-leucine zipper protein HOX16-like [Phalaenopsis equestris]	RecName: Full=Homeobox-leucine zipper protein HOX16; AltName: Full=HD-ZIP protein HOX16; AltName: Full=Homeodomain transcription factor HOX16; AltName: Full=OsHox16;	SubName: Full=Homeobox-leucine zipper protein HOX16 {ECO:0000313|EMBL:PKU64221.1};	Transcription factor HEX, contains HOX and HALZ domains	GO:0005634,nucleus; GO:0003700,DNA-binding transcription factor activity; GO:0043565,sequence-specific DNA binding; GO:0006351,transcription, DNA-templated	Homeobox associated leucine zipper
Cluster-12991.105256	MYB	TF	MYB->MYB	97.9924	1008.52	-3.36331	K09422 transcription factor MYB, plant | (RefSeq) transcription factor MYB39-like (A)	transcription factor MYB39-like [Dendrobium catenatum]	RecName: Full=Transcription factor MYB93 {ECO:0000303|PubMed:11597504}; AltName: Full=Myb-related protein 93 {ECO:0000303|PubMed:11597504}; Short=AtMYB93 {ECO:0000303|PubMed:11597504};	SubName: Full=Transcription factor MYB39 {ECO:0000313|EMBL:PKU86879.1};	Transcription factor, Myb superfamily	GO:0005737,cytoplasm; GO:0005634,nucleus; GO:0003700,DNA-binding transcription factor activity; GO:0000981,DNA-binding transcription factor activity, RNA polymerase II-specific; GO:0043565,sequence-specific DNA binding; GO:0001135,RNA polymerase II transcription regulator recruiting activity; GO:0044212,transcription regulatory region DNA binding; GO:0030154,cell differentiation; GO:0071365,cellu…	Myb-like DNA-binding domain
Cluster-12991.105442	bHLH	TF	bHLH	0.604256	16.6269	-4.77431	K18878 BHLH transcription factor Upa20 | (RefSeq) Upa20; transcription factor bHLH137-like (A)	transcription factor bHLH78-like isoform X1 [Dendrobium catenatum]	RecName: Full=Transcription factor bHLH49; AltName: Full=Basic helix-loop-helix protein 49; Short=AtbHLH49; Short=bHLH 49; AltName: Full=Protein ACTIVATOR FOR CELL ELONGATION 1; AltName: Full=Transcription factor EN 82; AltName: Full=bHLH transcription factor bHLH049;	SubName: Full=Transcription factor bHLH62 {ECO:0000313|EMBL:PKU80591.1};	--	GO:0005634,nucleus; GO:0003700,DNA-binding transcription factor activity; GO:0046983,protein dimerization activity; GO:0043565,sequence-specific DNA binding; GO:0040008,regulation of growth; GO:0006355,regulation of transcription, DNA-templated; GO:0006351,transcription, DNA-templated	Helix-loop-helix DNA-binding domain
Cluster-12991.105717	C3H	TF	C3H	269.364	557.005	-1.04826	K15172 transcription elongation factor SPT5 | (RefSeq) hypothetical protein (A)	zinc finger CCCH domain-containing protein 2-like [Dendrobium catenatum]	RecName: Full=Zinc finger CCCH domain-containing protein 20; Short=AtC3H20;	SubName: Full=Zinc finger CCCH domain-containing protein 2 {ECO:0000313|EMBL:PKU82144.1};	CCCH-type Zn-finger protein	GO:0005886,plasma membrane; GO:0003677,DNA binding; GO:0003700,DNA-binding transcription factor activity; GO:0046872,metal ion binding; GO:0006355,regulation of transcription, DNA-templated; GO:0006979,response to oxidative stress	Zinc finger C-x8-C-x5-C-x3-H type (and similar)
Cluster-12991.105718	C3H	TF	C3H	2339.5	1160.2	1.01202	K15172 transcription elongation factor SPT5 | (RefSeq) hypothetical protein (A)	zinc finger CCCH domain-containing protein 2-like [Dendrobium catenatum]	RecName: Full=Zinc finger CCCH domain-containing protein 20; Short=AtC3H20;	SubName: Full=Zinc finger CCCH domain-containing protein 20 {ECO:0000313|EMBL:PKU85660.1};	CCCH-type Zn-finger protein	GO:0005886,plasma membrane; GO:0003677,DNA binding; GO:0003700,DNA-binding transcription factor activity; GO:0046872,metal ion binding; GO:0006355,regulation of transcription, DNA-templated; GO:0006979,response to oxidative stress	Zinc finger C-x8-C-x5-C-x3-H type (and similar)
Cluster-12991.105721	C3H	TF	C3H	484.971	110.881	2.13011	K15172 transcription elongation factor SPT5 | (RefSeq) hypothetical protein (A)	zinc finger CCCH domain-containing protein 24-like [Phalaenopsis equestris]	RecName: Full=Zinc finger CCCH domain-containing protein 24; Short=OsC3H24;	SubName: Full=Zinc finger CCCH domain-containing protein 24 {ECO:0000313|EMBL:PKU70571.1};	CCCH-type Zn-finger protein	GO:0003677,DNA binding; GO:0046872,metal ion binding	Ankyrin repeats (3 copies)
Cluster-12991.105964	bHLH	TF	bHLH	9.4468	70.711	-2.90511	K13422 transcription factor MYC2 | (RefSeq) transcription factor MYC2-like (A)	transcription factor MYC2-like [Dendrobium catenatum]	RecName: Full=Transcription factor bHLH14; AltName: Full=Basic helix-loop-helix protein 14; Short=AtbHLH14; Short=bHLH 14; AltName: Full=Transcription factor EN 33; AltName: Full=bHLH transcription factor bHLH014;	SubName: Full=Transcription factor bHLH14 {ECO:0000313|EMBL:PKU75351.1};	--	GO:0005737,cytoplasm; GO:0005634,nucleus; GO:0003677,DNA binding; GO:0003700,DNA-binding transcription factor activity; GO:0046983,protein dimerization activity; GO:0010629,negative regulation of gene expression; GO:0006355,regulation of transcription, DNA-templated; GO:0006351,transcription, DNA-templated	bHLH-MYC and R2R3-MYB transcription factors N-terminal
Cluster-12991.106024	C3H	TF	C3H	206.701	93.7868	1.14006	K13832 3-dehydroquinate dehydratase / shikimate dehydrogenase [EC:4.2.1.10 1.1.1.25] | (RefSeq) bifunctional 3-dehydroquinate dehydratase/shikimate dehydrogenase, chloroplastic-like isoform X1 (A)	zinc finger CCCH domain-containing protein 5-like isoform X2 [Dendrobium catenatum]	RecName: Full=Zinc finger CCCH domain-containing protein 32; Short=AtC3H32; AltName: Full=Zinc finger CCCH domain-containing protein ZFN-like 1;	SubName: Full=Zinc finger CCCH domain-containing protein 6 {ECO:0000313|EMBL:PKU66599.1};	CCCH-type Zn-finger protein	GO:0005634,nucleus; GO:0003677,DNA binding; GO:0046872,metal ion binding; GO:0003729,mRNA binding	Zinc finger C-x8-C-x5-C-x3-H type (and similar)
Cluster-12991.106296	PHD	TR	PHD	125.121	350.43	-1.48597	K08343 ubiquitin-like-conjugating enzyme ATG3 | (RefSeq) autophagy-related protein 3-like (A)	increased DNA methylation 1-like [Phalaenopsis equestris]	RecName: Full=Increased DNA methylation 1 {ECO:0000303|PubMed:22700931}; AltName: Full=Histone H3 acetyltransferase IDM1 {ECO:0000305}; EC=2.3.1.- {ECO:0000255|PROSITE-ProRule:PRU00532}; AltName: Full=Protein ROS4 {ECO:0000303|PubMed:22733760}; AltName: Full=Repressor of silencing 4 {ECO:0000303|PubMed:22733760};	SubName: Full=Uncharacterized protein {ECO:0000313|EMBL:PKU83405.1};	--	GO:0005634,nucleus; GO:0009506,plasmodesma; GO:0010385,double-stranded methylated DNA binding; GO:0004402,histone acetyltransferase activity; GO:0042393,histone binding; GO:0046872,metal ion binding; GO:0044154,histone H3-K14 acetylation; GO:0043971,histone H3-K18 acetylation; GO:0043972,histone H3-K23 acetylation; GO:0044030,regulation of DNA methylation; GO:0006355,regulation of transcription, …	TPL-binding domain in jasmonate signalling
Cluster-12991.106363	C2C2-Dof	TF	C2C2->C2C2-Dof	0.60761	46.2547	-6.24757	K20043 clathrin coat assembly protein AP180 | (RefSeq) putative clathrin assembly protein At5g35200 (A)	dof zinc finger protein DOF3.1 [Dendrobium catenatum]	RecName: Full=Dof zinc finger protein DOF1.7; Short=AtDOF1.7;	SubName: Full=Dof zinc finger protein DOF1.7 {ECO:0000313|EMBL:PKU80868.1};	--	GO:0005634,nucleus; GO:0003700,DNA-binding transcription factor activity; GO:0046872,metal ion binding; GO:0044212,transcription regulatory region DNA binding; GO:0006355,regulation of transcription, DNA-templated; GO:0010200,response to chitin; GO:0006351,transcription, DNA-templated	Dof domain, zinc finger
Cluster-12991.106495	MYB	TF	MYB->MYB	953.04	405.76	1.23127	K09422 transcription factor MYB, plant | (RefSeq) transcription factor MYB44 (A)	transcription factor MYB44 [Dendrobium catenatum]	RecName: Full=Transcription factor MYB44 {ECO:0000303|PubMed:11597504}; AltName: Full=Myb-related protein 44 {ECO:0000303|PubMed:11597504}; Short=AtMYB44 {ECO:0000303|PubMed:11597504}; AltName: Full=Myb-related protein R1 {ECO:0000303|PubMed:9678577}; Short=AtMYBR1 {ECO:0000303|PubMed:9678577};	SubName: Full=Transcription factor MYB44 {ECO:0000313|EMBL:PKU68769.1};	Transcription factor, Myb superfamily	GO:0005634,nucleus; GO:0003700,DNA-binding transcription factor activity; GO:0000981,DNA-binding transcription factor activity, RNA polymerase II-specific; GO:0043565,sequence-specific DNA binding; GO:0001135,RNA polymerase II transcription regulator recruiting activity; GO:0044212,transcription regulatory region DNA binding; GO:0009738,abscisic acid-activated signaling pathway; GO:0030154,cell d…	Myb-like DNA-binding domain
Cluster-12991.106662	AP2/ERF-ERF	TF	AP2/ERF->AP2/ERF-ERF	642.479	213.576	1.58788	K13434 pathogenesis-related genes transcriptional activator PTI6 | (RefSeq) ethylene-responsive transcription factor ERF069-like (A)	ethylene-responsive transcription factor ERF069-like [Dendrobium catenatum]	RecName: Full=Pathogenesis-related genes transcriptional activator PTI6; AltName: Full=PTO-interacting protein 6;	SubName: Full=PTI6 {ECO:0000313|EMBL:PKU61891.1};	--	GO:0005634,nucleus; GO:0003677,DNA binding; GO:0003700,DNA-binding transcription factor activity; GO:0006952,defense response; GO:0006351,transcription, DNA-templated	AP2 domain
Cluster-12991.106791	WRKY	TF	WRKY	14.9268	65.5741	-2.13526	K13425 WRKY transcription factor 22 | (RefSeq) WRKY transcription factor 22-like (A)	probable WRKY transcription factor 14 isoform X1 [Phalaenopsis equestris]	RecName: Full=Probable WRKY transcription factor 65; AltName: Full=WRKY DNA-binding protein 65;	SubName: Full=Putative WRKY transcription factor 35 {ECO:0000313|EMBL:PKU86427.1};	--	GO:0005634,nucleus; GO:0003700,DNA-binding transcription factor activity; GO:0043565,sequence-specific DNA binding; GO:0006351,transcription, DNA-templated	WRKY DNA -binding domain
Cluster-12991.106878	Others	TR	Others	23.4416	60.6648	-1.37243	--	B-box zinc finger protein 22-like [Phalaenopsis equestris]	RecName: Full=B-box zinc finger protein 22 {ECO:0000303|PubMed:19920209}; AltName: Full=Protein DOUBLE B-BOX 3 {ECO:0000303|PubMed:18540109}; AltName: Full=Protein LIGHT-REGULATED ZINC FINGER PROTEIN 1 {ECO:0000303|PubMed:18796637}; AltName: Full=Protein SALT TOLERANCE HOMOLOG 3;	SubName: Full=Putative salt tolerance-like protein {ECO:0000313|EMBL:PKU85968.1};	--	GO:0005634,nucleus; GO:0000989,NA; GO:0008270,zinc ion binding; GO:0006355,regulation of transcription, DNA-templated; GO:0006351,transcription, DNA-templated	B-box zinc finger
Cluster-12991.107094	GARP-G2-like	TF	GARP->GARP-G2-like	380.971	180.858	1.0745	K00975 glucose-1-phosphate adenylyltransferase [EC:2.7.7.27] | (RefSeq) putative two-component response regulator ARR21 (A)	myb family transcription factor PHL7-like [Dendrobium catenatum]	RecName: Full=Myb family transcription factor PHL7 {ECO:0000305}; AltName: Full=Protein PHR1-LIKE 7 {ECO:0000305};	SubName: Full=Protein PHR1-LIKE 1 {ECO:0000313|EMBL:PKU78660.1};	--	GO:0005634,nucleus; GO:0003677,DNA binding; GO:0003700,DNA-binding transcription factor activity; GO:0006355,regulation of transcription, DNA-templated; GO:0006351,transcription, DNA-templated	MYB-CC type transfactor, LHEQLE motif
Cluster-12991.107123	bHLH	TF	bHLH	186.077	83.5642	1.1563	--	uncharacterized protein LOC110100228 [Dendrobium catenatum]	RecName: Full=Transcription factor bHLH162; AltName: Full=Basic helix-loop-helix protein 162; Short=AtbHLH162 {ECO:0000303|PubMed:14600211}; Short=bHLH 162; AltName: Full=bHLH transcription factor bHLH162;	SubName: Full=Uncharacterized protein {ECO:0000313|EMBL:PKU68626.1};	--	GO:0090575,RNA polymerase II transcription factor complex; GO:0003700,DNA-binding transcription factor activity; GO:0046983,protein dimerization activity; GO:0000977,RNA polymerase II regulatory region sequence-specific DNA binding; GO:0050832,defense response to fungus; GO:0006357,regulation of transcription by RNA polymerase II; GO:0006355,regulation of transcription, DNA-templated; GO:0006351,…	Helix-loop-helix DNA-binding domain
Cluster-12991.107725	bHLH	TF	bHLH	39.0122	102.234	-1.38937	K01373 cathepsin F [EC:3.4.22.41] | (RefSeq) cysteine protease RD19A-like (A)	transcription factor FAMA [Dendrobium catenatum]	RecName: Full=Transcription factor FAMA; AltName: Full=Basic helix-loop-helix protein 97; Short=AtbHLH97; Short=bHLH 97; AltName: Full=Transcription factor EN 14; AltName: Full=bHLH transcription factor bHLH097;	SubName: Full=Uncharacterized protein {ECO:0000313|EnsemblPlants:GSMUA_Achr2P06030_001};	--	GO:0005634,nucleus; GO:0003677,DNA binding; GO:0003700,DNA-binding transcription factor activity; GO:0046983,protein dimerization activity; GO:0010052,guard cell differentiation; GO:0010377,guard cell fate commitment; GO:0010444,guard mother cell differentiation; GO:0051782,negative regulation of cell division; GO:0061086,negative regulation of histone H3-K27 methylation; GO:0045597,positive regu…	Helix-loop-helix DNA-binding domain
Cluster-12991.107727	bHLH	TF	bHLH	115.627	247.874	-1.09936	K01373 cathepsin F [EC:3.4.22.41] | (RefSeq) cysteine protease RD19A-like (A)	transcription factor FAMA [Dendrobium catenatum]	RecName: Full=Transcription factor FAMA; AltName: Full=Basic helix-loop-helix protein 97; Short=AtbHLH97; Short=bHLH 97; AltName: Full=Transcription factor EN 14; AltName: Full=bHLH transcription factor bHLH097;	SubName: Full=Uncharacterized protein {ECO:0000313|EnsemblPlants:GSMUA_Achr2P06030_001};	--	GO:0005634,nucleus; GO:0003677,DNA binding; GO:0003700,DNA-binding transcription factor activity; GO:0046983,protein dimerization activity; GO:0010052,guard cell differentiation; GO:0010377,guard cell fate commitment; GO:0010444,guard mother cell differentiation; GO:0051782,negative regulation of cell division; GO:0061086,negative regulation of histone H3-K27 methylation; GO:0045597,positive regu…	Helix-loop-helix DNA-binding domain
Cluster-12991.107781	IWS1	TR	IWS1	47.7529	6.79767	2.81879	K01379 cathepsin D [EC:3.4.23.5] | (RefSeq) aspartic proteinase isoform X1 (A)	probable mediator of RNA polymerase II transcription subunit 26c [Dendrobium catenatum]	RecName: Full=Probable mediator of RNA polymerase II transcription subunit 26c;	SubName: Full=Putative mediator of RNA polymerase II transcription subunit 26c {ECO:0000313|EMBL:PKU70321.1};	--	GO:0005829,cytosol; GO:0070449,elongin complex; GO:0003746,translation elongation factor activity; GO:0006355,regulation of transcription, DNA-templated; GO:0006368,transcription elongation from RNA polymerase II promoter	--
Cluster-12991.107916	bHLH	TF	bHLH	61.4575	124.46	-1.01771	K12126 phytochrome-interacting factor 3 | (RefSeq) transcription factor APG-like (A)	transcription factor UNE10 isoform X2 [Dendrobium catenatum]	RecName: Full=Transcription factor UNE10; AltName: Full=Basic helix-loop-helix protein 16; Short=AtbHLH16; Short=bHLH 16; AltName: Full=Protein UNFERTILIZED EMBRYO SAC 10; AltName: Full=Transcription factor EN 108; AltName: Full=bHLH transcription factor bHLH016;	SubName: Full=Uncharacterized protein {ECO:0000313|EMBL:KDP28805.1};	--	GO:0005634,nucleus; GO:0009506,plasmodesma; GO:0003677,DNA binding; GO:0003700,DNA-binding transcription factor activity; GO:0046983,protein dimerization activity; GO:0009567,double fertilization forming a zygote and endosperm; GO:0006355,regulation of transcription, DNA-templated; GO:0006351,transcription, DNA-templated	Helix-loop-helix DNA-binding domain
Cluster-12991.108007	C3H	TF	C3H	31.3776	13.6669	1.19947	K13832 3-dehydroquinate dehydratase / shikimate dehydrogenase [EC:4.2.1.10 1.1.1.25] | (RefSeq) bifunctional 3-dehydroquinate dehydratase/shikimate dehydrogenase, chloroplastic-like isoform X1 (A)	zinc finger CCCH domain-containing protein ZFN-like isoform X1 [Dendrobium catenatum]	RecName: Full=Zinc finger CCCH domain-containing protein ZFN-like;	SubName: Full=Zinc finger CCCH domain-containing protein ZFN-like {ECO:0000313|EMBL:PKU74721.1};	CCCH-type Zn-finger protein	GO:0005634,nucleus; GO:0003677,DNA binding; GO:0046872,metal ion binding	Zinc finger C-x8-C-x5-C-x3-H type (and similar)
Cluster-12991.108191	bZIP	TF	bZIP	866.443	420.579	1.04278	K09060 plant G-box-binding factor | (RefSeq) bZIP transcription factor 16-like isoform X1 (A)	bZIP transcription factor 16-like isoform X3 [Dendrobium catenatum]	RecName: Full=bZIP transcription factor 16 {ECO:0000305}; Short=AtbZIP16 {ECO:0000303|PubMed:11906833};	SubName: Full=Transcription factor HBP-1a {ECO:0000313|EMBL:PKU73069.1};	--	GO:0005634,nucleus; GO:0003700,DNA-binding transcription factor activity; GO:0042802,identical protein binding; GO:0043565,sequence-specific DNA binding; GO:0045893,positive regulation of transcription, DNA-templated; GO:0006351,transcription, DNA-templated	Disordered region downstream of MFMR
Cluster-12991.108263	Others	TR	Others	3217.23	812.255	1.98545	K12130 pseudo-response regulator 5 | (RefSeq) two-component response regulator-like APRR9 isoform X1 (A)	Two-component response regulator-like PRR95 [Dendrobium catenatum]	RecName: Full=Two-component response regulator-like APRR5; AltName: Full=Pseudo-response regulator 5;	SubName: Full=Two-component response regulator-like PRR95 {ECO:0000313|EMBL:PKU79301.1};	GATA-4/5/6 transcription factors	GO:0005634,nucleus; GO:0000160,phosphorelay signal transduction system; GO:0006355,regulation of transcription, DNA-templated; GO:0048511,rhythmic process; GO:0006351,transcription, DNA-templated	Response regulator receiver domain
Cluster-12991.108264	Others	TR	Others	107.366	2.11501	5.67401	K12130 pseudo-response regulator 5 | (RefSeq) two-component response regulator-like APRR9 isoform X1 (A)	Two-component response regulator-like PRR95 [Dendrobium catenatum]	RecName: Full=Two-component response regulator-like APRR5; AltName: Full=Pseudo-response regulator 5;	SubName: Full=Two-component response regulator-like PRR95 {ECO:0000313|EMBL:PKU79301.1};	GATA-4/5/6 transcription factors	GO:0005634,nucleus; GO:0000160,phosphorelay signal transduction system; GO:0006355,regulation of transcription, DNA-templated; GO:0048511,rhythmic process; GO:0006351,transcription, DNA-templated	--
Cluster-12991.108276	SET	TR	SET	281.189	116.003	1.27625	K11420 euchromatic histone-lysine N-methyltransferase [EC:2.1.1.43] | (RefSeq) histone-lysine N-methyltransferase, H3 lysine-9 specific SUVH1-like (A)	histone-lysine N-methyltransferase, H3 lysine-9 specific SUVH1-like [Dendrobium catenatum]	RecName: Full=Histone-lysine N-methyltransferase, H3 lysine-9 specific SUVH1; EC=2.1.1.43; AltName: Full=Histone H3-K9 methyltransferase 1; Short=H3-K9-HMTase 1; AltName: Full=NtSet1; AltName: Full=Suppressor of variegation 3-9 homolog protein 1; Short=Su(var)3-9 homolog protein 1;	SubName: Full=Histone-lysine N-methyltransferase, H3 lysine-9 specific SUVH1 {ECO:0000313|EMBL:PKU80350.1};	Histone H3 (Lys9) methyltransferase SUV39H1/Clr4, required for transcriptional silencing	GO:0005694,chromosome; GO:0005634,nucleus; GO:0018024,histone-lysine N-methyltransferase activity; GO:0008270,zinc ion binding	SAD/SRA domain
Cluster-12991.108398	HB-HD-ZIP	TF	HB->HB-HD-ZIP	134.321	0	9.44115	K09338 homeobox-leucine zipper protein | (RefSeq) homeobox-leucine zipper protein ATHB-15-like (A)	PREDICTED: homeobox-leucine zipper protein ATHB-15-like isoform X1 [Phoenix dactylifera]	RecName: Full=Homeobox-leucine zipper protein ATHB-8; AltName: Full=HD-ZIP protein ATHB-8; AltName: Full=Homeodomain transcription factor ATHB-8;	SubName: Full=homeobox-leucine zipper protein ATHB-15-like isoform X1 {ECO:0000313|RefSeq:XP_008791633.1}; SubName: Full=homeobox-leucine zipper protein ATHB-15-like isoform X2 {ECO:0000313|RefSeq:XP_017699252.1};	--	GO:0005634,nucleus; GO:0003677,DNA binding; GO:0003700,DNA-binding transcription factor activity; GO:0008289,lipid binding; GO:0030154,cell differentiation; GO:0010014,meristem initiation; GO:0045597,positive regulation of cell differentiation; GO:0008284,positive regulation of cell proliferation; GO:0010072,primary shoot apical meristem specification; GO:0010067,procambium histogenesis; GO:00097…	START domain
Cluster-12991.108525	NAC	TF	NAC	67.9258	26.37	1.36703	K12345 3-oxo-5-alpha-steroid 4-dehydrogenase 3 [EC:1.3.1.22 1.3.1.94] | (RefSeq) polyprenol reductase 1-like isoform X1 (A)	polyprenol reductase 1-like isoform X2 [Dendrobium catenatum]	RecName: Full=Polyprenol reductase 2 {ECO:0000303|PubMed:26628744}; EC=1.3.1.94 {ECO:0000269|PubMed:26628744};	SubName: Full=Polyprenol reductase 1 {ECO:0000313|EMBL:PKU63817.1};	Predicted steroid reductase	GO:0005783,endoplasmic reticulum; GO:0005789,endoplasmic reticulum membrane; GO:0005794,Golgi apparatus; GO:0016021,integral component of membrane; GO:0102389,polyprenol reductase activity; GO:0006629,lipid metabolic process; GO:0006487,protein N-linked glycosylation	--
Cluster-12991.108527	NAC	TF	NAC	39.8738	19.5657	1.02592	K00521 ferric-chelate reductase [EC:1.16.1.7] | (RefSeq) ferric reduction oxidase 7, chloroplastic-like (A)	NAC domain-containing protein 74-like [Phalaenopsis equestris]	RecName: Full=NAC domain-containing protein 74 {ECO:0000303|PubMed:15029955}; Short=ONAC074 {ECO:0000303|PubMed:15029955}; AltName: Full=OsNAC8 {ECO:0000303|PubMed:10660065};	SubName: Full=NAC domain-containing protein 74 {ECO:0000313|EMBL:PKU70231.1};	--	GO:0005634,nucleus; GO:0003677,DNA binding; GO:0006355,regulation of transcription, DNA-templated; GO:0006351,transcription, DNA-templated	No apical meristem (NAM) protein
Cluster-12991.109851	AP2/ERF-ERF	TF	AP2/ERF->AP2/ERF-ERF	132.531	48.0375	1.46465	K13434 pathogenesis-related genes transcriptional activator PTI6 | (RefSeq) ethylene-responsive transcription factor ERF069-like (A)	ethylene-responsive transcription factor ERF118-like [Dendrobium catenatum]	RecName: Full=Ethylene-responsive transcription factor ERF118;	SubName: Full=Ethylene-responsive transcription factor ERF118 {ECO:0000313|EMBL:PKU80038.1};	--	GO:0005634,nucleus; GO:0003677,DNA binding; GO:0003700,DNA-binding transcription factor activity; GO:0009873,ethylene-activated signaling pathway; GO:0006351,transcription, DNA-templated	AP2 domain
Cluster-12991.109852	AP2/ERF-ERF	TF	AP2/ERF->AP2/ERF-ERF	3562.2	1482.2	1.265	K13434 pathogenesis-related genes transcriptional activator PTI6 | (RefSeq) ethylene-responsive transcription factor ERF069-like (A)	ethylene-responsive transcription factor ERF118-like [Dendrobium catenatum]	RecName: Full=Ethylene-responsive transcription factor ERF118;	SubName: Full=Ethylene-responsive transcription factor ERF118 {ECO:0000313|EMBL:PKU80038.1};	--	GO:0005634,nucleus; GO:0003677,DNA binding; GO:0003700,DNA-binding transcription factor activity; GO:0009873,ethylene-activated signaling pathway; GO:0006351,transcription, DNA-templated	AP2 domain
Cluster-12991.109854	AP2/ERF-ERF	TF	AP2/ERF->AP2/ERF-ERF	503.424	225.73	1.15762	K13434 pathogenesis-related genes transcriptional activator PTI6 | (RefSeq) ethylene-responsive transcription factor ERF069-like (A)	ethylene-responsive transcription factor ERF118-like [Dendrobium catenatum]	RecName: Full=Ethylene-responsive transcription factor ERF118;	SubName: Full=Ethylene-responsive transcription factor ERF118 {ECO:0000313|EMBL:PKU80038.1};	--	GO:0005634,nucleus; GO:0003677,DNA binding; GO:0003700,DNA-binding transcription factor activity; GO:0009873,ethylene-activated signaling pathway; GO:0006351,transcription, DNA-templated	AP2 domain
Cluster-12991.110181	MYB	TF	MYB->MYB	94.6367	556.595	-2.55597	K09422 transcription factor MYB, plant | (RefSeq) myb-related protein 306-like (A)	myb-related protein 306-like [Dendrobium catenatum]	RecName: Full=Myb-related protein 306;	SubName: Full=Myb-related protein 306 {ECO:0000313|EMBL:PKU85304.1};	Transcription factor, Myb superfamily	GO:0005634,nucleus; GO:0003677,DNA binding; GO:0006355,regulation of transcription, DNA-templated; GO:0006351,transcription, DNA-templated	Myb-like DNA-binding domain
Cluster-12991.110182	MYB	TF	MYB->MYB	22.804	382.537	-4.06818	K09422 transcription factor MYB, plant | (RefSeq) myb-related protein 306-like (A)	myb-related protein 306-like [Dendrobium catenatum]	RecName: Full=Myb-related protein 306;	SubName: Full=Myb-related protein 306 {ECO:0000313|EMBL:PKU85304.1};	Transcription factor, Myb superfamily	GO:0005634,nucleus; GO:0003677,DNA binding; GO:0006355,regulation of transcription, DNA-templated; GO:0006351,transcription, DNA-templated	Myb-like DNA-binding domain
Cluster-12991.110263	NAC	TF	NAC	271.288	30.6709	3.14192	K00521 ferric-chelate reductase [EC:1.16.1.7] | (RefSeq) ferric reduction oxidase 7, chloroplastic-like (A)	NAC domain-containing protein 72-like [Dendrobium catenatum]	RecName: Full=NAC domain-containing protein 45 {ECO:0000312|EMBL:AEE73912.1};	SubName: Full=Protein BEARSKIN1 {ECO:0000313|EMBL:PKU71267.1};	--	GO:0005634,nucleus; GO:0003700,DNA-binding transcription factor activity; GO:0044212,transcription regulatory region DNA binding; GO:0090603,sieve element differentiation; GO:0090602,sieve element enucleation; GO:0006351,transcription, DNA-templated	No apical meristem (NAM) protein
Cluster-12991.110484	NAC	TF	NAC	3.65254	100.957	-4.78797	K00521 ferric-chelate reductase [EC:1.16.1.7] | (RefSeq) ferric reduction oxidase 7, chloroplastic-like (A)	NAC domain-containing protein 100-like [Dendrobium catenatum]	RecName: Full=NAC domain-containing protein 21/22; Short=ANAC021/ANAC022;	SubName: Full=NAC domain-containing protein 21/22 {ECO:0000313|EMBL:PKU80636.1};	--	GO:0005634,nucleus; GO:0003677,DNA binding; GO:0003700,DNA-binding transcription factor activity; GO:0009734,auxin-activated signaling pathway; GO:0048527,lateral root development; GO:0010072,primary shoot apical meristem specification; GO:0006351,transcription, DNA-templated	No apical meristem (NAM) protein
Cluster-12991.110518	bHLH	TF	bHLH	41.7346	116.672	-1.48261	K13422 transcription factor MYC2 | (RefSeq) transcription factor MYC4-like (A)	transcription factor ABA-INDUCIBLE bHLH-TYPE-like [Dendrobium catenatum]	RecName: Full=Transcription factor bHLH13; AltName: Full=Basic helix-loop-helix protein 13; Short=AtbHLH13; Short=bHLH 13; AltName: Full=Transcription factor EN 39; AltName: Full=bHLH transcription factor bHLH013;	SubName: Full=Transcription factor ABA-INDUCIBLE bHLH-TYPE {ECO:0000313|EMBL:PKU79167.1};	--	GO:0005737,cytoplasm; GO:0005634,nucleus; GO:0003700,DNA-binding transcription factor activity; GO:0046983,protein dimerization activity; GO:0044212,transcription regulatory region DNA binding; GO:0010629,negative regulation of gene expression; GO:0006355,regulation of transcription, DNA-templated; GO:0006351,transcription, DNA-templated	bHLH-MYC and R2R3-MYB transcription factors N-terminal
Cluster-12991.110519	bHLH	TF	bHLH	0	430.986	-11.325	K13422 transcription factor MYC2 | (RefSeq) transcription factor MYC4-like (A)	transcription factor bHLH13-like [Phalaenopsis equestris]	RecName: Full=Transcription factor ABA-INDUCIBLE bHLH-TYPE; Short=AtAIB; AltName: Full=Basic helix-loop-helix protein 17; Short=AtbHLH17; Short=bHLH 17; AltName: Full=Transcription factor EN 35; AltName: Full=bHLH transcription factor bHLH017;	SubName: Full=Transcription factor ABA-INDUCIBLE bHLH-TYPE {ECO:0000313|EMBL:PKU70393.1};	--	GO:0005634,nucleus; GO:0003677,DNA binding; GO:0003700,DNA-binding transcription factor activity; GO:0046983,protein dimerization activity; GO:0009738,abscisic acid-activated signaling pathway; GO:0010629,negative regulation of gene expression; GO:0006355,regulation of transcription, DNA-templated; GO:0009737,response to abscisic acid; GO:0009611,response to wounding; GO:0006351,transcription, DN…	bHLH-MYC and R2R3-MYB transcription factors N-terminal
Cluster-12991.110548	SWI/SNF-SWI3	TR	SWI/SNF-SWI3	996.032	263.309	1.91947	K11450 [histone H3]-N6,N6-dimethyl-L-lysine4 FAD-dependent demethylase [EC:1.14.99.66] | (RefSeq) lysine-specific histone demethylase 1 homolog 2 isoform X1 (A)	lysine-specific histone demethylase 1 homolog 3 isoform X1 [Phalaenopsis equestris]	RecName: Full=Protein FLOWERING LOCUS D; EC=1.-.-.-; AltName: Full=Protein SUPPRESSOR OF OVEREXPRESSED FCA 1;	SubName: Full=Lysine-specific histone demethylase 1 like 3 {ECO:0000313|EMBL:PKU73000.1};	Amine oxidase	GO:0003677,DNA binding; GO:0016491,oxidoreductase activity; GO:0016575,histone deacetylation; GO:0006355,regulation of transcription, DNA-templated; GO:0006351,transcription, DNA-templated; GO:0010228,vegetative to reproductive phase transition of meristem	Flavin containing amine oxidoreductase
Cluster-12991.110724	Others	TR	Others	357.997	174.882	1.03409	K14489 arabidopsis histidine kinase 2/3/4 (cytokinin receptor) [EC:2.7.13.3] | (RefSeq) probable histidine kinase 3 isoform X1 (A)	probable histidine kinase 3 isoform X1 [Dendrobium catenatum]	RecName: Full=Probable histidine kinase 3 {ECO:0000305}; Short=OsHK3 {ECO:0000303|PubMed:22642989}; EC=2.7.13.3 {ECO:0000305}; AltName: Full=OsCRL2 {ECO:0000305};	SubName: Full=Histidine kinase 3 {ECO:0000313|EMBL:PKU81450.1};	Sensory transduction histidine kinase	GO:0016021,integral component of membrane; GO:0005622,intracellular; GO:0005886,plasma membrane; GO:0000155,phosphorelay sensor kinase activity; GO:0043424,protein histidine kinase binding; GO:0071215,cellular response to abscisic acid stimulus; GO:0070417,cellular response to cold; GO:0016036,cellular response to phosphate starvation; GO:0071329,cellular response to sucrose stimulus; GO:0009736,…	CHASE domain
Cluster-12991.110731	Others	TR	Others	48.5483	10.0749	2.26633	K14489 arabidopsis histidine kinase 2/3/4 (cytokinin receptor) [EC:2.7.13.3] | (RefSeq) probable histidine kinase 3 isoform X1 (A)	probable histidine kinase 3 isoform X1 [Dendrobium catenatum]	RecName: Full=Probable histidine kinase 3 {ECO:0000305}; Short=OsHK3 {ECO:0000305}; EC=2.7.13.3 {ECO:0000305};	SubName: Full=Histidine kinase 3 {ECO:0000313|EMBL:PKU81450.1};	Sensory transduction histidine kinase	GO:0016021,integral component of membrane; GO:0005622,intracellular; GO:0005886,plasma membrane; GO:0000155,phosphorelay sensor kinase activity; GO:0043424,protein histidine kinase binding; GO:0071215,cellular response to abscisic acid stimulus; GO:0070417,cellular response to cold; GO:0016036,cellular response to phosphate starvation; GO:0071329,cellular response to sucrose stimulus; GO:0009736,…	CHASE domain
Cluster-12991.111175	bHLH	TF	bHLH	4.54894	38.2858	-3.07162	--	transcription factor ILI5-like [Dendrobium catenatum]	RecName: Full=Transcription factor ILI5; Short=OsILI5; AltName: Full=Basic helix-loop-helix protein 170; Short=OsbHLH170; AltName: Full=Protein INCREASED LEAF INCLINATION 5; AltName: Full=Protein POSITIVE REGULATOR OF GRAIN LENGTH 2; AltName: Full=bHLH transcription factor bHLH170;	SubName: Full=Transcription factor bHLH135 {ECO:0000313|EMBL:PKA60469.1};	--	GO:0005634,nucleus; GO:0046983,protein dimerization activity; GO:0080113,regulation of seed growth; GO:0006355,regulation of transcription, DNA-templated; GO:0006351,transcription, DNA-templated	Helix-loop-helix DNA-binding domain
Cluster-12991.111176	MYB	TF	MYB->MYB	7.6213	124.59	-4.03263	K09422 transcription factor MYB, plant | (RefSeq) transcription factor MYB86-like (A)	Transcription factor MYB86 [Dendrobium catenatum]	RecName: Full=Transcription factor MYB61 {ECO:0000305}; AltName: Full=Myb-related protein 61 {ECO:0000305}; Short=AtMYB61 {ECO:0000303|PubMed:16005292};	SubName: Full=Transcription factor MYB86 {ECO:0000313|EMBL:PKU60155.1};	Transcription factor, Myb superfamily	GO:0005634,nucleus; GO:0003700,DNA-binding transcription factor activity; GO:0000981,DNA-binding transcription factor activity, RNA polymerase II-specific; GO:0043565,sequence-specific DNA binding; GO:0001135,RNA polymerase II transcription regulator recruiting activity; GO:0044212,transcription regulatory region DNA binding; GO:0030154,cell differentiation; GO:0010087,phloem or xylem histogenesi…	Myb-like DNA-binding domain
Cluster-12991.111362	B3-ARF	TF	B3->B3-ARF	1092.1	2310.47	-1.08117	K14486 auxin response factor | (RefSeq) auxin response factor 19-like (A)	auxin response factor 19-like [Phalaenopsis equestris]	RecName: Full=Auxin response factor 19; AltName: Full=OsARF7a;	SubName: Full=Auxin response factor 5 {ECO:0000313|EMBL:PKU63934.1};	--	GO:0005634,nucleus; GO:0003677,DNA binding; GO:0009734,auxin-activated signaling pathway; GO:0006355,regulation of transcription, DNA-templated; GO:0006351,transcription, DNA-templated	Auxin response factor
Cluster-12991.111383	SET	TR	SET	4.27751	30.619	-2.84064	K11348 bromodomain and PHD finger-containing protein 1 | (RefSeq) Zinc finger, PHD-finger (A)	histone-lysine N-methyltransferase TRX1-like [Phalaenopsis equestris]	RecName: Full=Histone-lysine N-methyltransferase TRX1 {ECO:0000305}; Short=OsTrx1 {ECO:0000303|PubMed:24420930}; EC=2.1.1.43 {ECO:0000269|PubMed:24420930}; AltName: Full=Protein SET DOMAIN GROUP 723 {ECO:0000305}; AltName: Full=SET family protein 33 {ECO:0000305}; Short=OsSET33 {ECO:0000303|PubMed:23762371};	SubName: Full=Histone-lysine N-methyltransferase ATX2 {ECO:0000313|EMBL:PKU78476.1};	Histone H3 (Lys4) methyltransferase complex, subunit SET1 and related methyltransferases	GO:0005634,nucleus; GO:0042054,histone methyltransferase activity; GO:0018024,histone-lysine N-methyltransferase activity; GO:0046872,metal ion binding; GO:0009908,flower development; GO:0035556,intracellular signal transduction; GO:0048578,positive regulation of long-day photoperiodism, flowering	PHD-zinc-finger like domain
Cluster-12991.111588	Others	TR	Others	27.6969	11.5117	1.2642	K09377 cysteine and glycine-rich protein | (RefSeq) LIM domain-containing protein WLIM2b (A)	LIM domain-containing protein WLIM2b-like [Dendrobium catenatum]	RecName: Full=LIM domain-containing protein WLIM2b {ECO:0000305}; AltName: Full=Widely-expressed LIM protein 2B {ECO:0000305};	SubName: Full=Pollen-specific protein SF3 {ECO:0000313|EMBL:PKU77117.1};	Regulatory protein MLP and related LIM proteins	GO:0005737,cytoplasm; GO:0005856,cytoskeleton; GO:0051015,actin filament binding; GO:0046872,metal ion binding; GO:0003729,mRNA binding; GO:0051017,actin filament bundle assembly	LIM domain
Cluster-12991.111835	HB-other	TF	HB->HB-other	0	212.597	-10.3056	--	homeobox protein BEL1 homolog [Dendrobium catenatum]	RecName: Full=Homeobox protein BEL1 homolog;	SubName: Full=Homeobox protein BEL1 like {ECO:0000313|EMBL:PKU86662.1};	Transcription factor MEIS1 and related HOX domain proteins	GO:0005829,cytosol; GO:0005634,nucleus; GO:0009506,plasmodesma; GO:0003677,DNA binding; GO:0003700,DNA-binding transcription factor activity; GO:0006351,transcription, DNA-templated	Homeobox KN domain
Cluster-12991.112116	TCP	TF	TCP	80.113	224.984	-1.49018	--	TCP-like protein [Cymbidium sinense]	RecName: Full=Transcription factor TCP13; AltName: Full=Plastid transcription factor 1; AltName: Full=TFPD;	SubName: Full=TCP-like protein {ECO:0000313|EMBL:ATU32562.1};	--	GO:0009507,chloroplast; GO:0005634,nucleus; GO:0003677,DNA binding; GO:0003700,DNA-binding transcription factor activity; GO:0030154,cell differentiation; GO:0048366,leaf development; GO:0009965,leaf morphogenesis; GO:0045962,positive regulation of development, heterochronic; GO:0031347,regulation of defense response; GO:0006355,regulation of transcription, DNA-templated; GO:0006351,transcription…	TCP family transcription factor
Cluster-12991.112447	NAC	TF	NAC	4.25034	21.6935	-2.35018	K00521 ferric-chelate reductase [EC:1.16.1.7] | (RefSeq) ferric reduction oxidase 7, chloroplastic-like (A)	NAC domain-containing protein 100 [Dendrobium catenatum]	RecName: Full=NAC domain-containing protein 100 {ECO:0000303|PubMed:15029955}; Short=ANAC100 {ECO:0000303|PubMed:15029955}; Short=AtNAC5;	SubName: Full=NAC domain-containing protein 100 {ECO:0000313|EMBL:PKU74764.1};	--	GO:0005634,nucleus; GO:0003677,DNA binding; GO:0003700,DNA-binding transcription factor activity; GO:0006351,transcription, DNA-templated	No apical meristem (NAM) protein
Cluster-12991.112448	NAC	TF	NAC	59.6863	166.973	-1.48445	K00521 ferric-chelate reductase [EC:1.16.1.7] | (RefSeq) ferric reduction oxidase 7, chloroplastic-like (A)	NAC domain-containing protein 100-like [Dendrobium catenatum]	RecName: Full=NAC domain-containing protein 100 {ECO:0000303|PubMed:15029955}; Short=ANAC100 {ECO:0000303|PubMed:15029955}; Short=AtNAC5;	SubName: Full=NAC domain-containing protein 100 {ECO:0000313|EMBL:PKU74764.1};	--	GO:0005634,nucleus; GO:0003677,DNA binding; GO:0003700,DNA-binding transcription factor activity; GO:0006351,transcription, DNA-templated	No apical meristem (NAM) protein
Cluster-12991.112501	GRAS	TF	GRAS	0.305567	682.395	-11.0263	K10781 fatty acyl-ACP thioesterase B [EC:3.1.2.14 3.1.2.21] | (RefSeq) uncharacterized protein LOC113347984 isoform X1 (A)	MLP-like protein 423 [Dendrobium catenatum]	RecName: Full=MLP-like protein 423;	SubName: Full=MLP-like protein 423 {ECO:0000313|EMBL:PKU77731.1};	--	GO:0016020,membrane; GO:0006952,defense response; GO:0009607,response to biotic stimulus	Pathogenesis-related protein Bet v I family
Cluster-12991.112574	C2C2-GATA	TF	C2C2->C2C2-GATA	122.698	365.336	-1.57447	K21630 GATA-type zinc finger protein 1 | (RefSeq) GATA transcription factor 6-like (A)	GATA transcription factor 7-like [Dendrobium catenatum]	RecName: Full=GATA transcription factor 7;	SubName: Full=GATA transcription factor 7 {ECO:0000313|EMBL:PKU63779.1};	GATA-4/5/6 transcription factors	GO:0005634,nucleus; GO:0005667,transcription factor complex; GO:0003682,chromatin binding; GO:0003700,DNA-binding transcription factor activity; GO:0000977,RNA polymerase II regulatory region sequence-specific DNA binding; GO:0001085,RNA polymerase II transcription factor binding; GO:0001228,DNA-binding transcription activator activity, RNA polymerase II-specific; GO:0008270,zinc ion binding; GO:…	GATA zinc finger
Cluster-12991.112810	PHD	TR	PHD	139.574	54.3606	1.36077	K11643 chromodomain-helicase-DNA-binding protein 4 [EC:3.6.4.12] | (RefSeq) CHD3-type chromatin-remodeling factor PICKLE (A)	protein CHROMATIN REMODELING 4 [Phalaenopsis equestris]	RecName: Full=Protein CHROMATIN REMODELING 4 {ECO:0000303|PubMed:16547115}; Short=AtCHR4; EC=3.6.4.-; AltName: Full=Protein PICKLE RELATED 1 {ECO:0000303|PubMed:10570159};	SubName: Full=CHD3-type chromatin-remodeling factor PICKLE {ECO:0000313|EMBL:PKA62833.1}; EC=3.6.4.- {ECO:0000313|EMBL:PKA62833.1};	Predicted helicase	GO:0005634,nucleus; GO:0009506,plasmodesma; GO:0005524,ATP binding; GO:0003677,DNA binding; GO:0004386,helicase activity; GO:0046872,metal ion binding; GO:0016569,covalent chromatin modification	SNF2 family N-terminal domain
Cluster-12991.112846	PLATZ	TF	PLATZ	1378.49	564.458	1.28867	--	uncharacterized protein LOC110116483 isoform X1 [Dendrobium catenatum]	RecName: Full=Uncharacterized protein At3g50808;	SubName: Full=Uncharacterized protein {ECO:0000313|EMBL:PKU84019.1};	--	--	PLATZ transcription factor
Cluster-12991.113058	C2H2	TF	C2H2	53.5495	1.38317	5.26006	--	uncharacterized protein LOC110110794 [Dendrobium catenatum]	--	SubName: Full=Uncharacterized protein {ECO:0000313|EMBL:PKU61131.1};	--	--	--
Cluster-12991.113258	GRAS	TF	GRAS	55.8594	8.68515	2.68169	K14494 DELLA protein | (RefSeq) hypothetical protein (A)	Scarecrow-like protein 3 [Dendrobium catenatum]	RecName: Full=Scarecrow-like protein 3; Short=AtSCL3; AltName: Full=GRAS family protein 5; Short=AtGRAS-5;	SubName: Full=Scarecrow-like protein 3 {ECO:0000313|EMBL:PKU76416.1};	--	GO:0005634,nucleus; GO:0003700,DNA-binding transcription factor activity; GO:0043565,sequence-specific DNA binding; GO:0000989,NA; GO:0006355,regulation of transcription, DNA-templated; GO:0009739,response to gibberellin; GO:0006351,transcription, DNA-templated	GRAS domain family
Cluster-12991.113265	GRAS	TF	GRAS	362.765	154.084	1.23551	K14494 DELLA protein | (RefSeq) hypothetical protein (A)	Scarecrow-like protein 3 [Dendrobium catenatum]	RecName: Full=Scarecrow-like protein 3; Short=AtSCL3; AltName: Full=GRAS family protein 5; Short=AtGRAS-5;	SubName: Full=Scarecrow-like protein 3 {ECO:0000313|EMBL:PKU76416.1};	--	GO:0005634,nucleus; GO:0003700,DNA-binding transcription factor activity; GO:0043565,sequence-specific DNA binding; GO:0000989,NA; GO:0006355,regulation of transcription, DNA-templated; GO:0009739,response to gibberellin; GO:0006351,transcription, DNA-templated	GRAS domain family
Cluster-12991.113266	GRAS	TF	GRAS	53.5042	21.5603	1.30879	K14494 DELLA protein | (RefSeq) DELLA protein GAIP-B-like (A)	scarecrow-like protein 3 [Dendrobium catenatum]	RecName: Full=Scarecrow-like protein 3; Short=AtSCL3; AltName: Full=GRAS family protein 5; Short=AtGRAS-5;	SubName: Full=Scarecrow-like protein 3 {ECO:0000313|EMBL:PKU76416.1};	--	GO:0005634,nucleus; GO:0003700,DNA-binding transcription factor activity; GO:0043565,sequence-specific DNA binding; GO:0000989,NA; GO:0006355,regulation of transcription, DNA-templated; GO:0009739,response to gibberellin; GO:0006351,transcription, DNA-templated	GRAS domain family
Cluster-12991.113267	GRAS	TF	GRAS	122.097	245.222	-1.00541	K14494 DELLA protein | (RefSeq) DELLA protein RGL1 (A)	scarecrow-like protein 3 [Dendrobium catenatum]	RecName: Full=Scarecrow-like protein 3; Short=AtSCL3; AltName: Full=GRAS family protein 5; Short=AtGRAS-5;	SubName: Full=Scarecrow-like protein 3 {ECO:0000313|EMBL:PKU84830.1};	--	GO:0005634,nucleus; GO:0003700,DNA-binding transcription factor activity; GO:0043565,sequence-specific DNA binding; GO:0000989,NA; GO:0006355,regulation of transcription, DNA-templated; GO:0009739,response to gibberellin; GO:0006351,transcription, DNA-templated	GRAS domain family
Cluster-12991.113579	NF-YB	TF	NF-Y->NF-YB	1332.93	613.962	1.1185	K08065 nuclear transcription Y subunit beta | (RefSeq) nuclear transcription factor Y subunit B-like isoform X1 (A)	nuclear transcription factor Y subunit B-like isoform X1 [Dendrobium catenatum]	RecName: Full=Nuclear transcription factor Y subunit B; Short=NF-YB; AltName: Full=CAAT box DNA-binding protein subunit B;	SubName: Full=nuclear transcription factor Y subunit B-like {ECO:0000313|RefSeq:XP_008792219.1, ECO:0000313|RefSeq:XP_008792227.1, ECO:0000313|RefSeq:XP_008792234.1};	CCAAT-binding factor, subunit A (HAP3)	GO:0005634,nucleus; GO:0046982,protein heterodimerization activity; GO:0043565,sequence-specific DNA binding; GO:0006355,regulation of transcription, DNA-templated; GO:0006351,transcription, DNA-templated	Histone-like transcription factor (CBF/NF-Y) and archaeal histone
Cluster-12991.113851	AUX/IAA	TR	AUX/IAA	20.1003	1.43676	3.82544	K14486 auxin response factor | (RefSeq) auxin response factor 1 (A)	auxin response factor 2-like isoform X3 [Dendrobium catenatum]	RecName: Full=Auxin response factor 2; AltName: Full=ARF1-binding protein; Short=ARF1-BP; AltName: Full=Protein MEGAINTEGUMENTA;	SubName: Full=Auxin response factor 2 {ECO:0000313|EMBL:PKU74489.1};	--	GO:0005634,nucleus; GO:0003700,DNA-binding transcription factor activity; GO:0043565,sequence-specific DNA binding; GO:0009734,auxin-activated signaling pathway; GO:0010227,floral organ abscission; GO:0010047,fruit dehiscence; GO:0010150,leaf senescence; GO:0008285,negative regulation of cell proliferation; GO:0045892,negative regulation of transcription, DNA-templated; GO:0048481,plant ovule dev…	Auxin response factor
Cluster-12991.11395	bHLH	TF	bHLH	114.678	19.8778	2.52688	K13422 transcription factor MYC2 | (RefSeq) transcription factor MYC4-like isoform X1 (A)	transcription factor EGL1-like [Dendrobium catenatum]	RecName: Full=Transcription factor EGL1; AltName: Full=Basic helix-loop-helix protein 2; Short=AtMYC146; Short=AtbHLH2; Short=bHLH 2; AltName: Full=Protein ENHANCER OF GLABRA 3; AltName: Full=Transcription factor EN 30; AltName: Full=bHLH transcription factor bHLH002;	SubName: Full=Transcription factor EGL1 {ECO:0000313|EMBL:PKA48251.1};	--	GO:0005634,nucleus; GO:0003677,DNA binding; GO:0003700,DNA-binding transcription factor activity; GO:0046983,protein dimerization activity; GO:0009957,epidermal cell fate specification; GO:0009867,jasmonic acid mediated signaling pathway; GO:0007275,multicellular organism development; GO:0006355,regulation of transcription, DNA-templated; GO:0006351,transcription, DNA-templated; GO:0010026,tricho…	bHLH-MYC and R2R3-MYB transcription factors N-terminal
Cluster-12991.114093	AP2/ERF-ERF	TF	AP2/ERF->AP2/ERF-ERF	1379.3	597.906	1.20624	K09286 EREBP-like factor | (RefSeq) dehydration-responsive element-binding protein 2A-like (A)	PREDICTED: uncharacterized protein LOC105044746 [Elaeis guineensis]	RecName: Full=Dehydration-responsive element-binding protein 2A; Short=OsDREB2A;	SubName: Full=Uncharacterized protein {ECO:0000313|EMBL:OAY73410.1}; Flags: Fragment;	--	GO:0005634,nucleus; GO:0003700,DNA-binding transcription factor activity; GO:0043565,sequence-specific DNA binding; GO:0044212,transcription regulatory region DNA binding; GO:0045893,positive regulation of transcription, DNA-templated; GO:0006351,transcription, DNA-templated	--
Cluster-12991.114197	C2C2-Dof	TF	C2C2->C2C2-Dof	966.893	265.454	1.86501	K16222 Dof zinc finger protein DOF5.5 | (RefSeq) cyclic dof factor 1 isoform X1 (A)	cyclic dof factor 1-like [Phalaenopsis equestris]	RecName: Full=Cyclic dof factor 2; AltName: Full=Dof zinc finger protein DOF5.2; Short=AtDOF5.2;	SubName: Full=Cyclic dof factor 1 {ECO:0000313|EMBL:PKU74755.1};	--	GO:0005634,nucleus; GO:0003700,DNA-binding transcription factor activity; GO:0046872,metal ion binding; GO:0043565,sequence-specific DNA binding; GO:0009908,flower development; GO:0006355,regulation of transcription, DNA-templated; GO:0006351,transcription, DNA-templated	Dof domain, zinc finger
Cluster-12991.114230	B3-ARF	TF	B3->B3-ARF	18.2727	57.7976	-1.66223	K14486 auxin response factor | (RefSeq) auxin response factor 19-like (A)	auxin response factor 17-like [Dendrobium catenatum]	RecName: Full=Auxin response factor 6; AltName: Full=OsARF6a;	SubName: Full=Auxin response factor 17 {ECO:0000313|EMBL:PKU63324.1};	--	GO:0005634,nucleus; GO:0003677,DNA binding; GO:0009734,auxin-activated signaling pathway; GO:0006355,regulation of transcription, DNA-templated; GO:0006351,transcription, DNA-templated	Auxin response factor
Cluster-12991.114397	Trihelix	TF	Trihelix	19.4517	51.6015	-1.40587	K01051 pectinesterase [EC:3.1.1.11] | (RefSeq) probable pectinesterase/pectinesterase inhibitor 58 (A)	trihelix transcription factor GT-2-like isoform X1 [Dendrobium catenatum]	RecName: Full=Trihelix transcription factor GT-2; AltName: Full=Trihelix DNA-binding protein GT-2;	SubName: Full=Trihelix transcription factor GT-2 {ECO:0000313|EMBL:PKU65280.1};	Transcription factor GT-2 and related proteins, contains trihelix DNA-binding/SANT domain	GO:0005634,nucleus; GO:0003677,DNA binding; GO:0003700,DNA-binding transcription factor activity; GO:0006351,transcription, DNA-templated	Myb/SANT-like DNA-binding domain
Cluster-12991.114578	AP2/ERF-ERF	TF	AP2/ERF->AP2/ERF-ERF	10.6734	67.6943	-2.66664	K09286 EREBP-like factor | (RefSeq) dehydration-responsive element-binding protein 3 (A)	ethylene-responsive transcription factor ERF039-like [Phalaenopsis equestris]	RecName: Full=Ethylene-responsive transcription factor ERF034;	SubName: Full=Dehydration-responsive element-binding protein 3 {ECO:0000313|EMBL:PKU83919.1};	--	GO:0005634,nucleus; GO:0003700,DNA-binding transcription factor activity; GO:0044212,transcription regulatory region DNA binding; GO:0009873,ethylene-activated signaling pathway; GO:0006351,transcription, DNA-templated	AP2 domain
Cluster-12991.114928	GARP-G2-like	TF	GARP->GARP-G2-like	218.281	456.356	-1.06457	K14491 two-component response regulator ARR-B family | (RefSeq) two-component response regulator ARR12-like (A)	transcription factor PCL1-like [Dendrobium catenatum]	RecName: Full=Transcription factor MYBC1 {ECO:0000305};	SubName: Full=Two-component response regulator ARR1 {ECO:0000313|EMBL:PKU85233.1};	--	GO:0005634,nucleus; GO:0003677,DNA binding; GO:0003700,DNA-binding transcription factor activity; GO:0006355,regulation of transcription, DNA-templated; GO:0009409,response to cold; GO:0006351,transcription, DNA-templated	Myb-like DNA-binding domain
Cluster-12991.115277	HB-HD-ZIP	TF	HB->HB-HD-ZIP	108.218	42.2233	1.3569	K09338 homeobox-leucine zipper protein | (RefSeq) homeobox-leucine zipper protein HOX16-like (A)	homeobox-leucine zipper protein HOX16-like [Phalaenopsis equestris]	RecName: Full=Homeobox-leucine zipper protein HOX5; AltName: Full=HD-ZIP protein HOX5; AltName: Full=Homeodomain transcription factor HOX5; AltName: Full=OsHox5;	SubName: Full=Homeobox-leucine zipper protein HOX16 {ECO:0000313|EMBL:PKU64221.1};	Transcription factor HEX, contains HOX and HALZ domains	GO:0005634,nucleus; GO:0003700,DNA-binding transcription factor activity; GO:0043565,sequence-specific DNA binding; GO:0006351,transcription, DNA-templated	--
Cluster-12991.115278	HB-HD-ZIP	TF	HB->HB-HD-ZIP	81.0932	31.0191	1.38822	K09338 homeobox-leucine zipper protein | (RefSeq) homeobox-leucine zipper protein HOX16-like (A)	homeobox-leucine zipper protein HOX16-like [Phalaenopsis equestris]	RecName: Full=Homeobox-leucine zipper protein HAT5; AltName: Full=HD-ZIP protein ATHB-1; AltName: Full=Homeodomain transcription factor ATHB-1; AltName: Full=Homeodomain-leucine zipper protein HAT5; Short=HD-ZIP protein 5;	SubName: Full=Homeobox-leucine zipper protein HOX16 {ECO:0000313|EMBL:PKU64221.1};	Transcription factor HEX, contains HOX and HALZ domains	GO:0005634,nucleus; GO:0003700,DNA-binding transcription factor activity; GO:0042803,protein homodimerization activity; GO:0043565,sequence-specific DNA binding; GO:0009965,leaf morphogenesis; GO:0045893,positive regulation of transcription, DNA-templated; GO:0009637,response to blue light; GO:0009651,response to salt stress; GO:0006351,transcription, DNA-templated	Homeodomain
Cluster-12991.115708	PHD	TR	PHD	55.7103	131.028	-1.23382	K00278 L-aspartate oxidase [EC:1.4.3.16] | (RefSeq) L-aspartate oxidase, chloroplastic (A)	methyl-CpG-binding domain-containing protein 9 [Dendrobium catenatum]	RecName: Full=Methyl-CpG-binding domain-containing protein 9; Short=AtMBD9; Short=MBD09; EC=2.3.1.48; AltName: Full=Histone acetyl transferase MBD9; AltName: Full=Methyl-CpG-binding protein MBD9;	SubName: Full=Methyl-CpG-binding domain-containing protein 9 {ECO:0000313|EMBL:PKU78957.1};	--	GO:0005720,nuclear heterochromatin; GO:0005634,nucleus; GO:0009506,plasmodesma; GO:0004402,histone acetyltransferase activity; GO:0042393,histone binding; GO:0046872,metal ion binding; GO:0008327,methyl-CpG binding; GO:0061630,ubiquitin protein ligase activity; GO:0016573,histone acetylation; GO:0043966,histone H3 acetylation; GO:0043967,histone H4 acetylation; GO:0010216,maintenance of DNA methy…	WSTF, HB1, Itc1p, MBD9 motif 1
Cluster-12991.115711	HB-BELL	TF	HB->HB-BELL	3275.26	1636.8	1.00068	--	BEL1-like homeodomain protein 1 [Dendrobium catenatum]	RecName: Full=BEL1-like homeodomain protein 1; Short=BEL1-like protein 1; AltName: Full=Protein EMBRYO SAC DEVELOPMENT ARREST 29;	SubName: Full=BEL1-like homeodomain protein 1 {ECO:0000313|EMBL:PKU70299.1};	Transcription factor MEIS1 and related HOX domain proteins	GO:0005737,cytoplasm; GO:0005634,nucleus; GO:0003677,DNA binding; GO:0003700,DNA-binding transcription factor activity; GO:0046982,protein heterodimerization activity; GO:0042803,protein homodimerization activity; GO:0010197,polar nucleus fusion; GO:0009737,response to abscisic acid; GO:0010201,response to continuous far red light stimulus by the high-irradiance response system; GO:0009610,respon…	Associated with HOX
Cluster-12991.116294	LOB	TF	LOB	138.351	321.958	-1.21857	K17604 zinc finger SWIM domain-containing protein 3 | (RefSeq) protein FAR1-RELATED SEQUENCE 5 (A)	Protein FAR1-RELATED SEQUENCE 5 [Dendrobium catenatum]	RecName: Full=Protein FAR1-RELATED SEQUENCE 5;	SubName: Full=Protein FAR1-RELATED SEQUENCE 5 {ECO:0000313|EMBL:PKU65844.1};	--	GO:0005634,nucleus; GO:0008270,zinc ion binding; GO:0006355,regulation of transcription, DNA-templated	FAR1 DNA-binding domain
Cluster-12991.116308	TRAF	TR	TRAF	192.76	87.876	1.13401	K10523 speckle-type POZ protein | (RefSeq) BTB/POZ domain-containing protein At1g55760-like (A)	BTB/POZ domain-containing protein At1g55760-like [Phalaenopsis equestris]	RecName: Full=BTB/POZ domain-containing protein At1g55760;	SubName: Full=BTB/POZ domain-containing protein {ECO:0000313|EMBL:PKU65124.1};	Speckle-type POZ protein SPOP and related proteins with TRAF, MATH and BTB/POZ domains	GO:0005737,cytoplasm; GO:0019005,SCF ubiquitin ligase complex; GO:0031625,ubiquitin protein ligase binding; GO:0043161,proteasome-mediated ubiquitin-dependent protein catabolic process; GO:0042787,NA; GO:0030162,regulation of proteolysis	BTB/POZ domain
Cluster-12991.116416	DDT	TR	DDT	164.088	22.0198	2.89691	--	DDT domain-containing protein DDB_G0282237 [Dendrobium catenatum]	RecName: Full=Homeobox-DDT domain protein RLT2 {ECO:0000305}; AltName: Full=Protein RINGLET 2 {ECO:0000303|PubMed:22694359};	SubName: Full=Uncharacterized protein {ECO:0000313|EMBL:PKU82003.1};	Chromatin remodeling complex WSTF-ISWI, large subunit (contains heterochromatin localization, PHD and BROMO domains)	GO:0005634,nucleus; GO:0003700,DNA-binding transcription factor activity; GO:0043565,sequence-specific DNA binding; GO:0009908,flower development; GO:0045892,negative regulation of transcription, DNA-templated; GO:0006351,transcription, DNA-templated; GO:0010228,vegetative to reproductive phase transition of meristem	Williams-Beuren syndrome DDT (WSD), D-TOX E motif
Cluster-12991.116491	TCP	TF	TCP	19.8289	122.739	-2.63008	K16221 transcription factor TCP21 (protein CCA1 HIKING EXPEDITION) | (RefSeq) transcription factor TCP7 (A)	TCP15 protein [Cymbidium ensifolium]	RecName: Full=Transcription factor TCP8;	SubName: Full=TCP15 protein {ECO:0000313|EMBL:ATU32529.1};	--	GO:0005634,nucleus; GO:0003700,DNA-binding transcription factor activity; GO:0000978,RNA polymerase II proximal promoter sequence-specific DNA binding; GO:0044212,transcription regulatory region DNA binding; GO:0006355,regulation of transcription, DNA-templated; GO:0006351,transcription, DNA-templated	TCP family transcription factor
Cluster-12991.116877	AP2/ERF-ERF	TF	AP2/ERF->AP2/ERF-ERF	1858.69	730.889	1.3465	K09286 EREBP-like factor | (RefSeq) ethylene-responsive transcription factor RAP2-4-like (A)	DRE-binding protein DREB1 [Cymbidium insigne]	RecName: Full=Ethylene-responsive transcription factor RAP2-4; AltName: Full=Ethylene-responsive transcription factor ERF059; AltName: Full=Protein RELATED TO APETALA2 4;	SubName: Full=DRE-binding protein DREB1 {ECO:0000313|EMBL:ABR53728.1};	--	GO:0005634,nucleus; GO:0003677,DNA binding; GO:0003700,DNA-binding transcription factor activity; GO:0043565,sequence-specific DNA binding; GO:0071472,cellular response to salt stress; GO:0009736,cytokinin-activated signaling pathway; GO:0009873,ethylene-activated signaling pathway; GO:0045595,regulation of cell differentiation; GO:0009409,response to cold; GO:0009416,response to light stimulus; …	AP2 domain
Cluster-12991.116878	AP2/ERF-ERF	TF	AP2/ERF->AP2/ERF-ERF	2820.15	1388.09	1.02254	K09286 EREBP-like factor | (RefSeq) ethylene-responsive transcription factor RAP2-4-like (A)	DRE-binding protein DREB1 [Cymbidium insigne]	RecName: Full=Ethylene-responsive transcription factor RAP2-4; AltName: Full=Ethylene-responsive transcription factor ERF059; AltName: Full=Protein RELATED TO APETALA2 4;	SubName: Full=DRE-binding protein DREB1 {ECO:0000313|EMBL:ABR53728.1};	--	GO:0005634,nucleus; GO:0003677,DNA binding; GO:0003700,DNA-binding transcription factor activity; GO:0043565,sequence-specific DNA binding; GO:0071472,cellular response to salt stress; GO:0009736,cytokinin-activated signaling pathway; GO:0009873,ethylene-activated signaling pathway; GO:0045595,regulation of cell differentiation; GO:0009409,response to cold; GO:0009416,response to light stimulus; …	AP2 domain
Cluster-12991.116883	B3-ARF	TF	B3->B3-ARF	3242.81	0	14.0346	K14486 auxin response factor | (RefSeq) auxin response factor 3-like isoform X1 (A)	auxin response factor 3-like isoform X2 [Phalaenopsis equestris]	RecName: Full=Auxin response factor 15; AltName: Full=ETTIN-like protein 1; AltName: Full=OsETTIN1;	SubName: Full=Auxin response factor 2 {ECO:0000313|EMBL:PKA59100.1};	--	GO:0005634,nucleus; GO:0003677,DNA binding; GO:0009734,auxin-activated signaling pathway; GO:0006355,regulation of transcription, DNA-templated; GO:0006351,transcription, DNA-templated	Auxin response factor
Cluster-12991.117051	IWS1	TR	IWS1	149.725	61.5628	1.28183	--	uncharacterized protein LOC110023484 isoform X1 [Phalaenopsis equestris]	--	SubName: Full=Putative mediator of RNA polymerase II transcription subunit 26c {ECO:0000313|EMBL:PKU66570.1};	BAH domain proteins	--	TFIIS helical bundle-like domain
Cluster-12991.117053	IWS1	TR	IWS1	163.104	475.895	-1.54497	--	uncharacterized protein LOC110023484 isoform X1 [Phalaenopsis equestris]	--	SubName: Full=Putative mediator of RNA polymerase II transcription subunit 26c {ECO:0000313|EMBL:PKU66570.1};	BAH domain proteins	--	TFIIS helical bundle-like domain
Cluster-12991.117414	bHLH	TF	bHLH	28.0571	147.053	-2.38984	K11253 histone H3 | (RefSeq) uncharacterized protein LOC18096237 (A)	transcription factor bHLH79-like [Phalaenopsis equestris]	RecName: Full=Transcription factor bHLH62; AltName: Full=Basic helix-loop-helix protein 62; Short=AtbHLH62; Short=bHLH 62; AltName: Full=Transcription factor EN 85; AltName: Full=bHLH transcription factor bHLH062;	SubName: Full=Transcription factor bHLH62 {ECO:0000313|EMBL:PKU76154.1};	--	GO:0005634,nucleus; GO:0003677,DNA binding; GO:0003700,DNA-binding transcription factor activity; GO:0046983,protein dimerization activity; GO:0006355,regulation of transcription, DNA-templated; GO:0006351,transcription, DNA-templated	Helix-loop-helix DNA-binding domain
Cluster-12991.117501	PHD	TR	PHD	39.8322	13.4147	1.57359	K03283 heat shock 70kDa protein 1/2/6/8 | (GenBank) DnaK family protein (A)	chromatin remodeling protein EBS isoform X2 [Dendrobium catenatum]	RecName: Full=Chromatin remodeling protein EBS {ECO:0000305}; AltName: Full=Protein EARLY BOLTING IN SHORT DAYS {ECO:0000303|PubMed:11340178};	SubName: Full=PHD finger protein ALFIN-LIKE 3 {ECO:0000313|EMBL:PKU60016.1};	BAH domain proteins	GO:0000785,chromatin; GO:0005677,chromatin silencing complex; GO:0005634,nucleus; GO:0003682,chromatin binding; GO:0046872,metal ion binding; GO:0035064,methylated histone binding; GO:0000976,transcription regulatory region sequence-specific DNA binding; GO:0006325,chromatin organization; GO:0006342,chromatin silencing; GO:0016569,covalent chromatin modification; GO:0009908,flower development; GO…	BAH domain
Cluster-12991.117726	IWS1	TR	IWS1	177.211	57.3215	1.62982	K01379 cathepsin D [EC:3.4.23.5] | (RefSeq) aspartic proteinase isoform X1 (A)	probable mediator of RNA polymerase II transcription subunit 26c [Phalaenopsis equestris]	RecName: Full=Probable mediator of RNA polymerase II transcription subunit 26c;	SubName: Full=Putative mediator of RNA polymerase II transcription subunit 26c {ECO:0000313|EMBL:PKU70321.1};	--	GO:0005829,cytosol; GO:0070449,elongin complex; GO:0003746,translation elongation factor activity; GO:0006355,regulation of transcription, DNA-templated; GO:0006368,transcription elongation from RNA polymerase II promoter	TFIIS helical bundle-like domain
Cluster-12991.118124	MYB-related	TF	MYB->MYB-related	8.52365	39.6496	-2.2175	K09422 transcription factor MYB, plant | (RefSeq) transcription factor MYB39-like (A)	transcription factor MYB39-like [Dendrobium catenatum]	RecName: Full=Transcription factor MYB93 {ECO:0000303|PubMed:11597504}; AltName: Full=Myb-related protein 93 {ECO:0000303|PubMed:11597504}; Short=AtMYB93 {ECO:0000303|PubMed:11597504};	SubName: Full=Transcription factor MYB39 {ECO:0000313|EMBL:PKU86879.1};	Transcription factor, Myb superfamily	GO:0005737,cytoplasm; GO:0005634,nucleus; GO:0003700,DNA-binding transcription factor activity; GO:0000981,DNA-binding transcription factor activity, RNA polymerase II-specific; GO:0043565,sequence-specific DNA binding; GO:0001135,RNA polymerase II transcription regulator recruiting activity; GO:0044212,transcription regulatory region DNA binding; GO:0030154,cell differentiation; GO:0071365,cellu…	Myb-like DNA-binding domain
Cluster-12991.118190	HB-KNOX	TF	HB->HB-KNOX	205.808	515.983	-1.32665	--	homeobox protein knotted-1-like 3 isoform X1 [Dendrobium catenatum]	RecName: Full=Homeobox protein knotted-1-like 3; AltName: Full=Homeobox protein HOS66;	SubName: Full=Homeobox protein knotted-1-like 3 {ECO:0000313|EMBL:PKU86659.1};	Transcription factor MEIS1 and related HOX domain proteins	GO:0005634,nucleus; GO:0003677,DNA binding; GO:0010192,mucilage biosynthetic process; GO:0045892,negative regulation of transcription, DNA-templated; GO:2000652,regulation of secondary cell wall biogenesis; GO:0010089,xylem development	Homeobox KN domain
Cluster-12991.118199	Tify	TF	Tify	226.029	455.926	-1.0124	K13464 jasmonate ZIM domain-containing protein | (RefSeq) protein TIFY 10a-like (A)	protein TIFY 10a-like [Dendrobium catenatum]	RecName: Full=Protein TIFY 10a {ECO:0000305}; Short=OsTIFY10a {ECO:0000303|PubMed:19618278}; AltName: Full=Jasmonate ZIM domain-containing protein 6 {ECO:0000305}; Short=OsJAZ6 {ECO:0000303|PubMed:19618278}; AltName: Full=OsJAZ5 {ECO:0000303|PubMed:23320078};	SubName: Full=Protein TIFY 10B {ECO:0000313|EMBL:PKU74686.1};	--	GO:0005634,nucleus; GO:0003714,transcription corepressor activity; GO:1903507,negative regulation of nucleic acid-templated transcription; GO:0031347,regulation of defense response; GO:2000022,regulation of jasmonic acid mediated signaling pathway; GO:0006355,regulation of transcription, DNA-templated; GO:0009611,response to wounding; GO:0006351,transcription, DNA-templated	tify domain
Cluster-12991.118308	C3H	TF	C3H	37.4585	11.2529	1.7375	--	zinc finger CCCH domain-containing protein 13 [Dendrobium catenatum]	RecName: Full=Zinc finger CCCH domain-containing protein 13; Short=OsC3H13; AltName: Full=BRI1-kinase domain-interacting protein 105; Short=BIP105;	SubName: Full=zinc finger CCCH domain-containing protein 13 {ECO:0000313|RefSeq:XP_008801339.1};	--	GO:0003677,DNA binding; GO:0046872,metal ion binding	Domain of unknown function (DUF4164)
Cluster-12991.118725	PHD	TR	PHD	156.568	61.2611	1.35302	K08343 ubiquitin-like-conjugating enzyme ATG3 | (RefSeq) autophagy-related protein 3-like (A)	uncharacterized protein LOC110108489 [Dendrobium catenatum]	RecName: Full=Increased DNA methylation 1 {ECO:0000303|PubMed:22700931}; AltName: Full=Histone H3 acetyltransferase IDM1 {ECO:0000305}; EC=2.3.1.- {ECO:0000255|PROSITE-ProRule:PRU00532}; AltName: Full=Protein ROS4 {ECO:0000303|PubMed:22733760}; AltName: Full=Repressor of silencing 4 {ECO:0000303|PubMed:22733760};	SubName: Full=Chromodomain-helicase-DNA-binding protein 4 {ECO:0000313|EMBL:PKU87112.1};	--	GO:0005634,nucleus; GO:0009506,plasmodesma; GO:0010385,double-stranded methylated DNA binding; GO:0004402,histone acetyltransferase activity; GO:0042393,histone binding; GO:0046872,metal ion binding; GO:0044154,histone H3-K14 acetylation; GO:0043971,histone H3-K18 acetylation; GO:0043972,histone H3-K23 acetylation; GO:0044030,regulation of DNA methylation; GO:0006355,regulation of transcription, …	TPL-binding domain in jasmonate signalling
Cluster-12991.118809	B3-ARF	TF	B3->B3-ARF	112.99	34.0296	1.73033	K14486 auxin response factor | (RefSeq) auxin response factor 1-like (A)	auxin response factor 2-like isoform X2 [Dendrobium catenatum]	RecName: Full=Auxin response factor 2; AltName: Full=ARF1-binding protein; Short=ARF1-BP; AltName: Full=Protein MEGAINTEGUMENTA;	SubName: Full=Auxin response factor 2 {ECO:0000313|EMBL:PKU74489.1};	--	GO:0005634,nucleus; GO:0003700,DNA-binding transcription factor activity; GO:0043565,sequence-specific DNA binding; GO:0009734,auxin-activated signaling pathway; GO:0010227,floral organ abscission; GO:0010047,fruit dehiscence; GO:0010150,leaf senescence; GO:0008285,negative regulation of cell proliferation; GO:0045892,negative regulation of transcription, DNA-templated; GO:0048481,plant ovule dev…	Auxin response factor
Cluster-12991.119116	TCP	TF	TCP	73.1098	331.941	-2.18321	--	Transcription factor TCP3 [Dendrobium catenatum]	RecName: Full=Transcription factor PCF7;	SubName: Full=Transcription factor TCP3 {ECO:0000313|EMBL:PKU78023.1};	--	GO:0005634,nucleus; GO:0003677,DNA binding; GO:0007275,multicellular organism development; GO:0006355,regulation of transcription, DNA-templated; GO:0006351,transcription, DNA-templated	TCP family transcription factor
Cluster-12991.119187	Trihelix	TF	Trihelix	177.263	390.131	-1.1378	K12501 homogentisate solanesyltransferase [EC:2.5.1.117] | (RefSeq) hypothetical protein (A)	trihelix transcription factor ASIL1-like [Dendrobium catenatum]	RecName: Full=Trihelix transcription factor ASIL2 {ECO:0000305}; AltName: Full=6B-interacting protein 1-like 2 {ECO:0000303|PubMed:21330492}; AltName: Full=Trihelix DNA-binding protein ASIL2 {ECO:0000305};	SubName: Full=Uncharacterized protein {ECO:0000313|EMBL:PKU66139.1};	Transcription factor GT-2 and related proteins, contains trihelix DNA-binding/SANT domain	GO:0005634,nucleus; GO:0003700,DNA-binding transcription factor activity; GO:0043565,sequence-specific DNA binding; GO:0009793,embryo development ending in seed dormancy; GO:0006355,regulation of transcription, DNA-templated; GO:0010431,seed maturation; GO:0006351,transcription, DNA-templated	Myb/SANT-like DNA-binding domain
Cluster-12991.119654	B3-ARF	TF	B3->B3-ARF	102.452	239.602	-1.22547	K14486 auxin response factor | (RefSeq) ARF1; auxin response factor 7-like (A)	auxin response factor 2-like [Dendrobium catenatum]	RecName: Full=Auxin response factor 2A {ECO:0000303|PubMed:26716451, ECO:0000303|PubMed:26959229}; Short=SlARF2A {ECO:0000303|PubMed:26716451};	SubName: Full=Auxin response factor 2 {ECO:0000313|EMBL:PKU78711.1};	--	GO:0005634,nucleus; GO:0003677,DNA binding; GO:0046982,protein heterodimerization activity; GO:0042803,protein homodimerization activity; GO:0009734,auxin-activated signaling pathway; GO:0009835,fruit ripening; GO:0009836,fruit ripening, climacteric; GO:0009911,positive regulation of flower development; GO:0006355,regulation of transcription, DNA-templated; GO:0006351,transcription, DNA-templated	Auxin response factor
Cluster-12991.119895	GARP-G2-like	TF	GARP->GARP-G2-like	39.5894	90.9372	-1.20028	K14491 two-component response regulator ARR-B family | (RefSeq) uncharacterized protein LOC100191412 (A)	transcription factor PCL1-like [Dendrobium catenatum]	RecName: Full=Transcription factor MYBC1 {ECO:0000305};	SubName: Full=Two-component response regulator ARR1 {ECO:0000313|EMBL:PKU60631.1};	--	GO:0005634,nucleus; GO:0003677,DNA binding; GO:0003700,DNA-binding transcription factor activity; GO:0006355,regulation of transcription, DNA-templated; GO:0009409,response to cold; GO:0006351,transcription, DNA-templated	Myb-like DNA-binding domain
Cluster-12991.119925	DDT	TR	DDT	58.4396	0	8.24052	--	homeobox-DDT domain protein RLT3 isoform X2 [Dendrobium catenatum]	RecName: Full=Homeobox-DDT domain protein RLT3 {ECO:0000305}; AltName: Full=Protein RINGLET 3 {ECO:0000305};	SubName: Full=Uncharacterized protein {ECO:0000313|EMBL:PKU76178.1};	--	GO:0005634,nucleus; GO:0003677,DNA binding; GO:0009908,flower development; GO:0006355,regulation of transcription, DNA-templated; GO:0006351,transcription, DNA-templated	Williams-Beuren syndrome DDT (WSD), D-TOX E motif
Cluster-12991.11993	bHLH	TF	bHLH	0.909823	25.7188	-4.81663	K12126 phytochrome-interacting factor 3 | (RefSeq) PIF3; hypothetical protein (A)	transcription factor HEC1-like [Phalaenopsis equestris]	RecName: Full=Transcription factor HEC2; AltName: Full=Basic helix-loop-helix protein 37; Short=AtbHLH37; Short=bHLH 37; AltName: Full=Protein HECATE 2; AltName: Full=Transcription factor EN 117; AltName: Full=bHLH transcription factor bHLH037;	SubName: Full=Transcription factor HEC2 {ECO:0000313|EMBL:PKU87492.1};	--	GO:0005634,nucleus; GO:0003677,DNA binding; GO:0003700,DNA-binding transcription factor activity; GO:0046983,protein dimerization activity; GO:0048462,carpel formation; GO:0080126,ovary septum development; GO:0006355,regulation of transcription, DNA-templated; GO:0006351,transcription, DNA-templated; GO:0010500,transmitting tissue development	Helix-loop-helix DNA-binding domain
Cluster-12991.120077	DDT	TR	DDT	24.2933	1.69564	3.82437	--	hypothetical protein MA16_Dca017591 [Dendrobium catenatum]	RecName: Full=Homeobox-DDT domain protein RLT3 {ECO:0000305}; AltName: Full=Protein RINGLET 3 {ECO:0000305};	SubName: Full=Uncharacterized protein {ECO:0000313|EMBL:PKU76178.1};	--	GO:0005634,nucleus; GO:0003677,DNA binding; GO:0009908,flower development; GO:0006355,regulation of transcription, DNA-templated; GO:0006351,transcription, DNA-templated	Williams-Beuren syndrome DDT (WSD), D-TOX E motif
Cluster-12991.120323	C2C2-CO-like	TF	C2C2->C2C2-CO-like	105.758	31.2753	1.75619	K12135 zinc finger protein CONSTANS | (RefSeq) CONST-BR-1; zinc finger protein CONSTANS (A)	CONSTANS-like 6 protein [Cymbidium sinense]	RecName: Full=Zinc finger protein CONSTANS-LIKE 9;	SubName: Full=CONSTANS-like 6 protein {ECO:0000313|EMBL:ATU32550.1};	--	GO:0005634,nucleus; GO:0003700,DNA-binding transcription factor activity; GO:0008270,zinc ion binding; GO:0007623,circadian rhythm; GO:0048579,negative regulation of long-day photoperiodism, flowering; GO:0006355,regulation of transcription, DNA-templated	CCT motif
Cluster-12991.120406	Others	TR	Others	248.742	603.167	-1.278	K14489 arabidopsis histidine kinase 2/3/4 (cytokinin receptor) [EC:2.7.13.3] | (RefSeq) probable histidine kinase 5 isoform X1 (A)	probable histidine kinase 5 isoform X1 [Dendrobium catenatum]	RecName: Full=Probable histidine kinase 5 {ECO:0000305}; Short=OsHK5 {ECO:0000303|PubMed:22642989}; EC=2.7.13.3 {ECO:0000305}; AltName: Full=OsCRL3 {ECO:0000305};	SubName: Full=Histidine kinase 2 {ECO:0000313|EMBL:PKU76629.1};	Sensory transduction histidine kinase	GO:0016021,integral component of membrane; GO:0005622,intracellular; GO:0005886,plasma membrane; GO:0042802,identical protein binding; GO:0000155,phosphorelay sensor kinase activity; GO:0043424,protein histidine kinase binding; GO:0071215,cellular response to abscisic acid stimulus; GO:0070417,cellular response to cold; GO:0009736,cytokinin-activated signaling pathway; GO:0034757,negative regulat…	CHASE domain
Cluster-12991.120437	MADS-M-type	TF	MADS->MADS-M-type	276.828	137.25	1.01243	K09264 MADS-box transcription factor, plant | (RefSeq) truncated transcription factor CAULIFLOWER A-like isoform X1 (A)	AP1/FUL2 [Cymbidium goeringii]	RecName: Full=MADS-box transcription factor 14; AltName: Full=FDRMADS6; AltName: Full=OsMADS14; AltName: Full=Protein AGAMOUS-like 10; AltName: Full=Protein APETALA1-like B; AltName: Full=RMADS211;	SubName: Full=AP1/FUL2 {ECO:0000313|EMBL:APY18446.1};	MADS box transcription factor	GO:0005634,nucleus; GO:0003700,DNA-binding transcription factor activity; GO:0046983,protein dimerization activity; GO:0000977,RNA polymerase II regulatory region sequence-specific DNA binding; GO:0030154,cell differentiation; GO:0009908,flower development; GO:0045944,positive regulation of transcription by RNA polymerase II; GO:0006351,transcription, DNA-templated	SRF-type transcription factor (DNA-binding and dimerisation domain)
Cluster-12991.120457	NF-X1	TF	NF-X1	852.295	1904.92	-1.16019	K12236 transcriptional repressor NF-X1 | (RefSeq) NF-X1-type zinc finger protein NFXL1 (A)	NF-X1-type zinc finger protein NFXL1 [Dendrobium catenatum]	RecName: Full=NF-X1-type zinc finger protein NFXL1; Short=AtNFXL1; EC=2.3.2.-;	SubName: Full=NF-X1-type zinc finger protein NFXL1 {ECO:0000313|EMBL:PKU74377.1};	Transcription factor NF-X1, contains NFX-type Zn2+-binding and R3H domains	GO:0005634,nucleus; GO:0016874,ligase activity; GO:0003729,mRNA binding; GO:0000977,RNA polymerase II regulatory region sequence-specific DNA binding; GO:0001078,proximal promoter DNA-binding transcription repressor activity, RNA polymerase II-specific; GO:0008270,zinc ion binding; GO:0042742,defense response to bacterium; GO:0000122,negative regulation of transcription by RNA polymerase II; GO:0…	NF-X1 type zinc finger
Cluster-12991.120538	MYB-related	TF	MYB->MYB-related	61.5421	26.2029	1.23071	K12133 MYB-related transcription factor LHY | (RefSeq) protein CCA1-like (A)	protein CCA1-like [Dendrobium catenatum]	RecName: Full=Protein REVEILLE 2; AltName: Full=MYB family transcription factor Circadian 1;	SubName: Full=Myb-like protein G {ECO:0000313|EMBL:KYP75547.1};	Zuotin and related molecular chaperones (DnaJ superfamily), contains DNA-binding domains	GO:0005634,nucleus; GO:0003677,DNA binding; GO:0003700,DNA-binding transcription factor activity; GO:0007623,circadian rhythm; GO:0009909,regulation of flower development; GO:0006355,regulation of transcription, DNA-templated; GO:0009737,response to abscisic acid; GO:0009733,response to auxin; GO:0009723,response to ethylene; GO:0009739,response to gibberellin; GO:0009753,response to jasmonic aci…	Myb-like DNA-binding domain
Cluster-12991.120539	MYB-related	TF	MYB->MYB-related	47.1752	18.2025	1.37392	K12133 MYB-related transcription factor LHY | (RefSeq) protein CCA1-like (A)	protein CCA1-like [Phalaenopsis equestris]	RecName: Full=Protein CCA1 {ECO:0000303|PubMed:9144958}; AltName: Full=MYB-related transcription factor CCA1 {ECO:0000303|PubMed:9144958}; AltName: Full=Protein CIRCADIAN CLOCK ASSOCIATED 1 {ECO:0000303|PubMed:9144958};	SubName: Full=Protein LHY {ECO:0000313|EMBL:PKU82045.1};	Zuotin and related molecular chaperones (DnaJ superfamily), contains DNA-binding domains	GO:0005634,nucleus; GO:0003677,DNA binding; GO:0003700,DNA-binding transcription factor activity; GO:0043565,sequence-specific DNA binding; GO:0007623,circadian rhythm; GO:0048574,long-day photoperiodism, flowering; GO:0042754,negative regulation of circadian rhythm; GO:0045892,negative regulation of transcription, DNA-templated; GO:0045893,positive regulation of transcription, DNA-templated; GO:…	--
Cluster-12991.120610	SNF2	TR	SNF2	65.7699	31.2643	1.07491	K15192 TATA-binding protein-associated factor [EC:3.6.4.-] | (RefSeq) TATA-binding protein-associated factor BTAF1 (A)	TATA-binding protein-associated factor BTAF1 [Dendrobium catenatum]	RecName: Full=TATA-binding protein-associated factor BTAF1; Short=AtBTAF1; EC=3.6.4.-; AltName: Full=Protein BTAF1 homolog; AltName: Full=Protein ROOT GROWTH DEFECTIVE 3;	SubName: Full=ATP-dependent DNA helicase DDM1 {ECO:0000313|EMBL:PKU87593.1};	SNF2 family DNA-dependent ATPase domain-containing protein	GO:0005634,nucleus; GO:0005524,ATP binding; GO:0003677,DNA binding; GO:0004386,helicase activity; GO:1902185,positive regulation of shoot apical meristem development	Helicase conserved C-terminal domain
Cluster-12991.120703	bZIP	TF	bZIP	433.337	164.467	1.39819	K14431 transcription factor TGA | (RefSeq) transcription factor TGA2.3-like (A)	transcription factor TGA2.3-like [Dendrobium catenatum]	RecName: Full=Transcription factor TGA2.2 {ECO:0000305}; AltName: Full=OsNIF1 {ECO:0000312|EMBL:BAB72061.1}; AltName: Full=OsbZIP1 {ECO:0000303|Ref.1}; AltName: Full=bZIP transcription factor 28 {ECO:0000303|PubMed:18065552}; Short=OsbZIP28 {ECO:0000303|PubMed:18065552};	SubName: Full=Transcription factor HBP-1b(C1) {ECO:0000313|EMBL:PKU82829.1};	--	GO:0005634,nucleus; GO:0003700,DNA-binding transcription factor activity; GO:0043565,sequence-specific DNA binding; GO:0006952,defense response; GO:0006351,transcription, DNA-templated	Seed dormancy control
Cluster-12991.120775	LUG	TR	LUG	93.1649	43.8332	1.08872	K14963 COMPASS component SWD3 | (RefSeq) transcriptional corepressor LEUNIG-like isoform X1 (A)	transcriptional corepressor LEUNIG-like [Dendrobium catenatum]	RecName: Full=Transcriptional corepressor LEUNIG {ECO:0000303|PubMed:11058164}; AltName: Full=Protein ROTUNDA2 {ECO:0000303|PubMed:15208345};	SubName: Full=Transcriptional corepressor LEUNIG {ECO:0000313|EMBL:PKU72319.1};	WD40 repeat-containing protein	GO:0005634,nucleus; GO:0030154,cell differentiation; GO:0006974,cellular response to DNA damage stimulus; GO:0071217,cellular response to external biotic stimulus; GO:0009908,flower development; GO:0010393,galacturonan metabolic process; GO:0010073,meristem maintenance; GO:0080001,mucilage extrusion from seed coat; GO:0048359,mucilage metabolic process involved in seed coat development; GO:004589…	WD domain, G-beta repeat
Cluster-12991.120846	GeBP	TF	GeBP	30.7226	0	7.31297	K11294 nucleolin | (RefSeq) nucleolin 2-like isoform X1 (A)	STOREKEEPER protein-like [Phalaenopsis equestris]	RecName: Full=Probable transcription factor At5g28040 {ECO:0000305}; AltName: Full=Storekeeper-like protein At5g28040 {ECO:0000305};	SubName: Full=Mediator-associated protein 1 {ECO:0000313|EMBL:PKU61086.1};	--	GO:0043565,sequence-specific DNA binding; GO:0006355,regulation of transcription, DNA-templated; GO:0006351,transcription, DNA-templated	Protein of unknown function, DUF573
Cluster-12991.121	Trihelix	TF	Trihelix	75.5288	188.405	-1.31928	K09903 uridylate kinase [EC:2.7.4.22] | (RefSeq) uncharacterized protein LOC112272960 (A)	uncharacterized protein LOC110103038 isoform X2 [Dendrobium catenatum]	RecName: Full=Trihelix transcription factor ASIL2 {ECO:0000305}; AltName: Full=6B-interacting protein 1-like 2 {ECO:0000303|PubMed:21330492}; AltName: Full=Trihelix DNA-binding protein ASIL2 {ECO:0000305};	SubName: Full=Uridylate kinase {ECO:0000313|EMBL:PKU84591.1};	--	GO:0005634,nucleus; GO:0003700,DNA-binding transcription factor activity; GO:0043565,sequence-specific DNA binding; GO:0009793,embryo development ending in seed dormancy; GO:0006355,regulation of transcription, DNA-templated; GO:0010431,seed maturation; GO:0006351,transcription, DNA-templated	Myb/SANT-like DNA-binding domain
Cluster-12991.121173	TCP	TF	TCP	95.2554	198.52	-1.0588	K16221 transcription factor TCP21 (protein CCA1 HIKING EXPEDITION) | (RefSeq) transcription factor TCP7-like (A)	TCP7-like protein [Cymbidium ensifolium]	RecName: Full=Transcription factor TCP7;	SubName: Full=TCP-like protein {ECO:0000313|EMBL:ATU32572.1};	--	GO:0005634,nucleus; GO:0003677,DNA binding; GO:0003700,DNA-binding transcription factor activity; GO:0006355,regulation of transcription, DNA-templated; GO:0006351,transcription, DNA-templated	TCP family transcription factor
Cluster-12991.121200	WRKY	TF	WRKY	182.286	71.0054	1.36127	K18835 WRKY transcription factor 2 | (RefSeq) probable WRKY transcription factor 2 isoform X1 (A)	probable WRKY transcription factor 2 isoform X1 [Dendrobium catenatum]	RecName: Full=WRKY transcription factor WRKY24 {ECO:0000303|PubMed:16919842}; Short=OsWRKY24 {ECO:0000303|PubMed:16919842};	SubName: Full=Putative WRKY transcription factor 34 {ECO:0000313|EMBL:PKU74807.1};	--	GO:0005634,nucleus; GO:0003700,DNA-binding transcription factor activity; GO:0043565,sequence-specific DNA binding; GO:0009738,abscisic acid-activated signaling pathway; GO:0009740,gibberellic acid mediated signaling pathway; GO:0009788,negative regulation of abscisic acid-activated signaling pathway; GO:0009938,negative regulation of gibberellic acid mediated signaling pathway; GO:0045893,positi…	WRKY DNA -binding domain
Cluster-12991.121340	C2H2	TF	C2H2	286.997	582.804	-1.02212	K11420 euchromatic histone-lysine N-methyltransferase [EC:2.1.1.43] | (RefSeq) histone-lysine N-methyltransferase, H3 lysine-9 specific SUVH7-like (A)	histone-lysine N-methyltransferase SUVR5 [Dendrobium catenatum]	RecName: Full=Histone-lysine N-methyltransferase SUVR5; EC=2.1.1.43; AltName: Full=C2H2 zinc finger-SET histone methyltransferase; Short=Protein C2H2 SET; AltName: Full=Protein SET DOMAIN GROUP 6; AltName: Full=Suppressor of variegation 3-9-related protein 5; Short=Su(var)3-9-related protein 5;	SubName: Full=Histone-lysine N-methyltransferase SUVR5 {ECO:0000313|EMBL:PKU68087.1};	FOG: Zn-finger	GO:0005694,chromosome; GO:0005634,nucleus; GO:0003700,DNA-binding transcription factor activity; GO:0018024,histone-lysine N-methyltransferase activity; GO:0043565,sequence-specific DNA binding; GO:0008270,zinc ion binding; GO:0006338,chromatin remodeling; GO:0006342,chromatin silencing; GO:0034968,histone lysine methylation; GO:1900109,regulation of histone H3-K9 dimethylation	Zinc finger C2H2-type, 3 repeats
Cluster-12991.121564	bZIP	TF	bZIP	89.8755	30.0531	1.57916	K14431 transcription factor TGA | (RefSeq) transcription factor TGA2.3-like (A)	transcription factor TGA2.3-like [Phalaenopsis equestris]	RecName: Full=TGACG-sequence-specific DNA-binding protein TGA-2.1; Short=TGA2.1;	SubName: Full=Transcription factor HBP-1b(C1) {ECO:0000313|EMBL:PKU82829.1};	--	GO:0005634,nucleus; GO:0003700,DNA-binding transcription factor activity; GO:0043565,sequence-specific DNA binding; GO:0006351,transcription, DNA-templated	bZIP transcription factor
Cluster-12991.121658	C2C2-CO-like	TF	C2C2->C2C2-CO-like	1729.18	263.199	2.71551	K12135 zinc finger protein CONSTANS | (RefSeq) CONST-BR-1; zinc finger protein CONSTANS (A)	CONSTANS-like 6 protein [Cymbidium sinense]	RecName: Full=Zinc finger protein CONSTANS-LIKE 9;	SubName: Full=CONSTANS-like 6 protein {ECO:0000313|EMBL:ATU32550.1};	--	GO:0005634,nucleus; GO:0003700,DNA-binding transcription factor activity; GO:0008270,zinc ion binding; GO:0007623,circadian rhythm; GO:0048579,negative regulation of long-day photoperiodism, flowering; GO:0006355,regulation of transcription, DNA-templated	CCT motif
Cluster-12991.121673	TCP	TF	TCP	13.4071	135.721	-3.33977	--	Transcription factor TCP3 [Dendrobium catenatum]	RecName: Full=Transcription factor PCF7;	SubName: Full=Transcription factor TCP3 {ECO:0000313|EMBL:PKU78023.1};	--	GO:0005634,nucleus; GO:0003677,DNA binding; GO:0007275,multicellular organism development; GO:0006355,regulation of transcription, DNA-templated; GO:0006351,transcription, DNA-templated	TCP family transcription factor
Cluster-12991.121841	HB-other	TF	HB->HB-other	10.6597	193.033	-4.17971	--	homeobox protein BEL1 homolog [Dendrobium catenatum]	RecName: Full=Homeobox protein BEL1 homolog;	SubName: Full=Homeobox protein BEL1 like {ECO:0000313|EMBL:PKU86662.1};	Transcription factor MEIS1 and related HOX domain proteins	GO:0005829,cytosol; GO:0005634,nucleus; GO:0009506,plasmodesma; GO:0003677,DNA binding; GO:0003700,DNA-binding transcription factor activity; GO:0006351,transcription, DNA-templated	Homeobox KN domain
Cluster-12991.121956	GARP-G2-like	TF	GARP->GARP-G2-like	88.0037	36.0873	1.28817	K14491 two-component response regulator ARR-B family | (RefSeq) two-component response regulator ORR22 (A)	probable transcription factor GLK1 isoform X1 [Dendrobium catenatum]	RecName: Full=Transcription activator GLK1; AltName: Full=GBF'S PRO-RICH REGION-INTERACTING factor 1; AltName: Full=Golden2-like protein 1; Short=AtGLK1;	SubName: Full=Transcription activator GLK1 {ECO:0000313|EMBL:PKU73247.1};	--	GO:0005634,nucleus; GO:0003677,DNA binding; GO:1900056,negative regulation of leaf senescence; GO:0006355,regulation of transcription, DNA-templated; GO:0006351,transcription, DNA-templated	Myb-like DNA-binding domain
Cluster-12991.122173	HB-HD-ZIP	TF	HB->HB-HD-ZIP	68.1775	458.812	-2.75045	K09338 homeobox-leucine zipper protein | (RefSeq) homeobox-leucine zipper protein HAT4-like (A)	homeobox-leucine zipper protein HAT4-like [Phalaenopsis equestris]	RecName: Full=Homeobox-leucine zipper protein HAT4; AltName: Full=HD-ZIP protein ATHB-2; AltName: Full=Homeodomain transcription factor ATHB-2; AltName: Full=Homeodomain-leucine zipper protein HAT4; Short=HD-ZIP protein 4;	SubName: Full=Homeobox-leucine zipper protein HAT2 {ECO:0000313|EMBL:PKU73186.1};	Transcription factor HEX, contains HOX and HALZ domains	GO:0005634,nucleus; GO:0003700,DNA-binding transcription factor activity; GO:0042803,protein homodimerization activity; GO:0043565,sequence-specific DNA binding; GO:0008283,cell proliferation; GO:0045892,negative regulation of transcription, DNA-templated; GO:0010017,red or far-red light signaling pathway; GO:0009585,red, far-red light phototransduction; GO:0009733,response to auxin; GO:0009735,r…	Homeodomain
Cluster-12991.122304	GeBP	TF	GeBP	110.856	371.946	-1.74673	K11294 nucleolin | (RefSeq) nucleolin 2-like isoform X1 (A)	probable transcription factor At3g04930 [Phalaenopsis equestris]	RecName: Full=Probable transcription factor At3g04930 {ECO:0000305}; AltName: Full=Storekeeper-like protein At3g04930 {ECO:0000305};	SubName: Full=Mediator-associated protein 1 {ECO:0000313|EMBL:PKU78051.1};	--	GO:0006355,regulation of transcription, DNA-templated; GO:0006351,transcription, DNA-templated	Protein of unknown function, DUF573
Cluster-12991.122469	GNAT	TR	GNAT	745.601	299.49	1.31655	K20791 N-alpha-acetyltransferase 10/11 [EC:2.3.1.255] | (RefSeq) N-terminal acetyltransferase A complex catalytic subunit NAA10 (A)	N-terminal acetyltransferase A complex catalytic subunit NAA10 [Phalaenopsis equestris]	RecName: Full=N-terminal acetyltransferase A complex catalytic subunit NAA10 {ECO:0000303|PubMed:25966763}; Short=AtNAA10 {ECO:0000303|PubMed:25966763}; EC=2.3.1.255 {ECO:0000269|PubMed:25966763};	SubName: Full=Peptide alpha-N-acetyltransferase {ECO:0000313|EMBL:PKU74020.1};	Subunit of the major N alpha-acetyltransferase	GO:0005829,cytosol; GO:0022626,cytosolic ribosome; GO:0031415,NatA complex; GO:0008080,N-acetyltransferase activity; GO:1990190,peptide-glutamate-N-acetyltransferase activity; GO:1990189,peptide-serine-N-acetyltransferase activity; GO:0009793,embryo development ending in seed dormancy; GO:0006475,internal protein amino acid acetylation; GO:0018002,N-terminal peptidyl-glutamic acid acetylation; GO…	Acetyltransferase (GNAT) family
Cluster-12991.122621	RWP-RK	TF	RWP-RK	300.355	98.2334	1.61293	K14494 DELLA protein | (RefSeq) DELLA protein GAIP-B-like (A)	LOW QUALITY PROTEIN: protein NLP2-like [Phalaenopsis equestris]	RecName: Full=Protein NLP2 {ECO:0000303|PubMed:15785851}; Short=OsNLP2 {ECO:0000303|PubMed:15785851}; AltName: Full=NIN-like protein 2 {ECO:0000303|PubMed:15785851}; AltName: Full=Nodule inception protein-like protein 2 {ECO:0000303|PubMed:15785851};	SubName: Full=protein NLP2-like {ECO:0000313|RefSeq:XP_008800674.1};	--	GO:0005634,nucleus; GO:0003677,DNA binding; GO:0006355,regulation of transcription, DNA-templated; GO:0006351,transcription, DNA-templated	RWP-RK domain
Cluster-12991.122752	C3H	TF	C3H	0	84.4982	-8.97397	--	uncharacterized protein LOC110097325 [Dendrobium catenatum]	RecName: Full=Zinc finger CCCH domain-containing protein 55; Short=OsC3H55;	SubName: Full=Zinc finger CCCH domain-containing protein 55 {ECO:0000313|EMBL:PKU69934.1};	--	GO:0003677,DNA binding; GO:0046872,metal ion binding	Surp module
Cluster-12991.123041	TRAF	TR	TRAF	88.3114	489.481	-2.47041	K10523 speckle-type POZ protein | (RefSeq) BTB/POZ domain-containing protein At1g55760-like isoform X1 (A)	BTB/POZ domain-containing protein At1g55760-like isoform X2 [Dendrobium catenatum]	RecName: Full=BTB/POZ domain-containing protein At1g55760;	SubName: Full=BTB/POZ domain-containing protein {ECO:0000313|EMBL:PKU68867.1};	Speckle-type POZ protein SPOP and related proteins with TRAF, MATH and BTB/POZ domains	GO:0005737,cytoplasm; GO:0019005,SCF ubiquitin ligase complex; GO:0031625,ubiquitin protein ligase binding; GO:0043161,proteasome-mediated ubiquitin-dependent protein catabolic process; GO:0042787,NA; GO:0030162,regulation of proteolysis	BTB/POZ domain
Cluster-12991.123134	PHD	TR	PHD	34.4145	0	7.47654	K10666 E3 ubiquitin-protein ligase RNF5 [EC:2.3.2.27] | (RefSeq) uncharacterized protein LOC110620724 (A)	uncharacterized protein LOC110097057 isoform X1 [Dendrobium catenatum]	RecName: Full=Uncharacterized protein At4g10930;	SubName: Full=Uncharacterized protein {ECO:0000313|EMBL:PKU67697.1};	--	--	ElonginA binding-protein 1
Cluster-12991.123281	Trihelix	TF	Trihelix	875.315	2337.21	-1.41696	K01051 pectinesterase [EC:3.1.1.11] | (RefSeq) probable pectinesterase/pectinesterase inhibitor 58 (A)	trihelix transcription factor GT-2-like isoform X1 [Dendrobium catenatum]	RecName: Full=Trihelix transcription factor GT-2; AltName: Full=Trihelix DNA-binding protein GT-2;	SubName: Full=Trihelix transcription factor GT-2 {ECO:0000313|EMBL:PKU65280.1};	Transcription factor GT-2 and related proteins, contains trihelix DNA-binding/SANT domain	GO:0005634,nucleus; GO:0003677,DNA binding; GO:0003700,DNA-binding transcription factor activity; GO:0006351,transcription, DNA-templated	Myb/SANT-like DNA-binding domain
Cluster-12991.123334	SNF2	TR	SNF2	160.424	44.5564	1.84618	K15192 TATA-binding protein-associated factor [EC:3.6.4.-] | (RefSeq) TATA-binding protein-associated factor BTAF1 (A)	TATA-binding protein-associated factor BTAF1 [Dendrobium catenatum]	RecName: Full=TATA-binding protein-associated factor BTAF1; Short=AtBTAF1; EC=3.6.4.-; AltName: Full=Protein BTAF1 homolog; AltName: Full=Protein ROOT GROWTH DEFECTIVE 3;	SubName: Full=ATP-dependent DNA helicase DDM1 {ECO:0000313|EMBL:PKU87593.1};	SNF2 family DNA-dependent ATPase domain-containing protein	GO:0005634,nucleus; GO:0005524,ATP binding; GO:0003677,DNA binding; GO:0004386,helicase activity; GO:1902185,positive regulation of shoot apical meristem development	Domain of unknown function (DUF3535)
Cluster-12991.123466	MYB-related	TF	MYB->MYB-related	480.726	971.611	-1.01526	K12133 MYB-related transcription factor LHY | (RefSeq) protein LHY-like isoform X1 (A)	Protein LHY [Dendrobium catenatum]	RecName: Full=Protein REVEILLE 1;	SubName: Full=Protein LHY {ECO:0000313|EMBL:PKU63829.1};	Zuotin and related molecular chaperones (DnaJ superfamily), contains DNA-binding domains	GO:0005634,nucleus; GO:0003677,DNA binding; GO:0003700,DNA-binding transcription factor activity; GO:0009851,auxin biosynthetic process; GO:0009734,auxin-activated signaling pathway; GO:0007623,circadian rhythm; GO:0010600,regulation of auxin biosynthetic process; GO:0006355,regulation of transcription, DNA-templated; GO:0006351,transcription, DNA-templated	Myb-like DNA-binding domain
Cluster-12991.123702	TCP	TF	TCP	98.9329	232.567	-1.23367	K16221 transcription factor TCP21 (protein CCA1 HIKING EXPEDITION) | (RefSeq) transcription factor TCP7-like (A)	TCP-like protein [Cymbidium sinense]	RecName: Full=Transcription factor TCP20;	SubName: Full=TCP-like protein {ECO:0000313|EMBL:ATU32568.1};	--	GO:0005634,nucleus; GO:0003677,DNA binding; GO:0003700,DNA-binding transcription factor activity; GO:0000987,proximal promoter sequence-specific DNA binding; GO:0043565,sequence-specific DNA binding; GO:0009653,anatomical structure morphogenesis; GO:0006351,transcription, DNA-templated	TCP family transcription factor
Cluster-12991.123933	GARP-ARR-B	TF	GARP->GARP-ARR-B	41.3675	17.4372	1.24406	K14491 two-component response regulator ARR-B family | (RefSeq) two-component response regulator ORR21 (A)	two-component response regulator ORR21-like isoform X1 [Dendrobium catenatum]	RecName: Full=Two-component response regulator ORR21 {ECO:0000305}; AltName: Full=OsRRB1 {ECO:0000303|PubMed:16891544};	SubName: Full=Two-component response regulator ARR2 {ECO:0000313|EMBL:PKU63256.1};	GATA-4/5/6 transcription factors	GO:0005634,nucleus; GO:0003677,DNA binding; GO:0003700,DNA-binding transcription factor activity; GO:0009736,cytokinin-activated signaling pathway; GO:0000160,phosphorelay signal transduction system; GO:0006351,transcription, DNA-templated	Response regulator receiver domain
Cluster-12991.123946	C2H2	TF	C2H2	116.111	31.9479	1.85919	K12309 beta-galactosidase [EC:3.2.1.23] | (Kazusa) Lj3g3v0323160.1; - (A)	protein indeterminate-domain 2-like [Dendrobium catenatum]	RecName: Full=Protein indeterminate-domain 2 {ECO:0000303|PubMed:16784536};	SubName: Full=Zinc finger protein MAGPIE {ECO:0000313|EMBL:PKU71303.1};	FOG: Zn-finger	GO:0003677,DNA binding; GO:0003700,DNA-binding transcription factor activity; GO:0046872,metal ion binding; GO:0006355,regulation of transcription, DNA-templated; GO:0006351,transcription, DNA-templated	Zinc-finger double-stranded RNA-binding
Cluster-12991.123949	HB-HD-ZIP	TF	HB->HB-HD-ZIP	548.626	1213.12	-1.14458	K09338 homeobox-leucine zipper protein | (RefSeq) homeobox-leucine zipper protein ROC5-like isoform X1 (A)	homeobox-leucine zipper protein ROC5-like isoform X1 [Dendrobium catenatum]	RecName: Full=Homeobox-leucine zipper protein ROC5; AltName: Full=GLABRA 2-like homeobox protein 5; AltName: Full=HD-ZIP protein ROC5; AltName: Full=Homeodomain transcription factor ROC5; AltName: Full=Protein RICE OUTERMOST CELL-SPECIFIC 5;	SubName: Full=Homeobox-leucine zipper protein ROC5 {ECO:0000313|EMBL:PKU84071.1};	--	GO:0005634,nucleus; GO:0008289,lipid binding; GO:0043565,sequence-specific DNA binding; GO:0006355,regulation of transcription, DNA-templated; GO:0006351,transcription, DNA-templated	Homeodomain
Cluster-12991.123996	PHD	TR	PHD	62.9582	137.876	-1.13005	K08343 ubiquitin-like-conjugating enzyme ATG3 | (RefSeq) autophagy-related protein 3-like (A)	increased DNA methylation 1-like isoform X1 [Phalaenopsis equestris]	RecName: Full=Increased DNA methylation 1 {ECO:0000303|PubMed:22700931}; AltName: Full=Histone H3 acetyltransferase IDM1 {ECO:0000305}; EC=2.3.1.- {ECO:0000255|PROSITE-ProRule:PRU00532}; AltName: Full=Protein ROS4 {ECO:0000303|PubMed:22733760}; AltName: Full=Repressor of silencing 4 {ECO:0000303|PubMed:22733760};	SubName: Full=Uncharacterized protein {ECO:0000313|EMBL:PKU59339.1};	--	GO:0005634,nucleus; GO:0009506,plasmodesma; GO:0010385,double-stranded methylated DNA binding; GO:0004402,histone acetyltransferase activity; GO:0042393,histone binding; GO:0046872,metal ion binding; GO:0044154,histone H3-K14 acetylation; GO:0043971,histone H3-K18 acetylation; GO:0043972,histone H3-K23 acetylation; GO:0044030,regulation of DNA methylation; GO:0006355,regulation of transcription, …	TPL-binding domain in jasmonate signalling
Cluster-12991.124153	bZIP	TF	bZIP	52.2946	137.141	-1.39018	K20557 transcription factor VIP1 | (RefSeq) transcription factor RF2a-like (A)	transcription factor RF2b-like [Dendrobium catenatum]	RecName: Full=Transcription factor RF2b;	SubName: Full=Transcription factor RF2b {ECO:0000313|EMBL:PKU67388.1};	--	GO:0005634,nucleus; GO:0003677,DNA binding; GO:0003700,DNA-binding transcription factor activity; GO:0006351,transcription, DNA-templated	bZIP transcription factor
Cluster-12991.124403	AP2/ERF-AP2	TF	AP2/ERF->AP2/ERF-AP2	145.239	72.0703	1.00978	K09284 AP2-like factor, euAP2 lineage | (RefSeq) floral homeotic protein APETALA 2-like isoform X1 (A)	floral homeotic protein APETALA 2-like isoform X1 [Phalaenopsis equestris]	RecName: Full=Ethylene-responsive transcription factor RAP2-7; AltName: Full=Protein RELATED TO APETALA2 7; AltName: Full=Protein TARGET OF EAT 1;	SubName: Full=Floral homeotic protein APETALA 2 {ECO:0000313|EMBL:PKU86208.1};	--	GO:0005634,nucleus; GO:0003677,DNA binding; GO:0003700,DNA-binding transcription factor activity; GO:0009873,ethylene-activated signaling pathway; GO:0007275,multicellular organism development; GO:0006351,transcription, DNA-templated	AP2 domain
Cluster-12991.124630	SET	TR	SET	85.3702	6.10431	3.80051	K11422 histone-lysine N-methyltransferase SETD1 [EC:2.1.1.43] | (RefSeq) histone-lysine N-methyltransferase, H3 lysine-4 specific-like (A)	LOW QUALITY PROTEIN: histone-lysine N-methyltransferase ATXR7 [Phalaenopsis equestris]	RecName: Full=Histone-lysine N-methyltransferase ATXR7 {ECO:0000305}; EC=2.1.1.43 {ECO:0000305}; AltName: Full=Protein SET DOMAIN GROUP 25 {ECO:0000303|PubMed:19726574}; AltName: Full=Trithorax-related protein 7 {ECO:0000303|PubMed:19855050};	SubName: Full=Histone-lysine N-methyltransferase ATX2 {ECO:0000313|EMBL:PKU82955.1};	Histone H3 (Lys4) methyltransferase complex, subunit SET1 and related methyltransferases	GO:0005737,cytoplasm; GO:0005634,nucleus; GO:0018024,histone-lysine N-methyltransferase activity; GO:0009908,flower development; GO:0010452,histone H3-K36 methylation; GO:0051568,histone H3-K4 methylation; GO:0009909,regulation of flower development; GO:0006355,regulation of transcription, DNA-templated; GO:0006351,transcription, DNA-templated; GO:0010228,vegetative to reproductive phase transiti…	GYF domain
Cluster-12991.124636	bHLH	TF	bHLH	9.39692	95.6008	-3.34586	K11253 histone H3 | (RefSeq) uncharacterized protein LOC18096237 (A)	transcription factor bHLH48-like [Dendrobium catenatum]	RecName: Full=Transcription factor bHLH62; AltName: Full=Basic helix-loop-helix protein 62; Short=AtbHLH62; Short=bHLH 62; AltName: Full=Transcription factor EN 85; AltName: Full=bHLH transcription factor bHLH062;	SubName: Full=Transcription factor bHLH62 {ECO:0000313|EMBL:PKU76154.1};	--	GO:0005634,nucleus; GO:0003677,DNA binding; GO:0003700,DNA-binding transcription factor activity; GO:0046983,protein dimerization activity; GO:0006355,regulation of transcription, DNA-templated; GO:0006351,transcription, DNA-templated	Helix-loop-helix DNA-binding domain
Cluster-12991.124765	MADS-M-type	TF	MADS->MADS-M-type	24.6455	9.48391	1.38017	K09264 MADS-box transcription factor, plant | (RefSeq) truncated transcription factor CAULIFLOWER A-like isoform X1 (A)	truncated transcription factor CAULIFLOWER A-like isoform X2 [Dendrobium catenatum]	RecName: Full=MADS-box transcription factor 14; AltName: Full=FDRMADS6; AltName: Full=OsMADS14; AltName: Full=Protein AGAMOUS-like 10; AltName: Full=Protein APETALA1-like B; AltName: Full=RMADS211;	SubName: Full=MADS-box transcription factor 14 {ECO:0000313|EMBL:PKU69924.1};	MADS box transcription factor	GO:0005634,nucleus; GO:0003700,DNA-binding transcription factor activity; GO:0046983,protein dimerization activity; GO:0000977,RNA polymerase II regulatory region sequence-specific DNA binding; GO:0030154,cell differentiation; GO:0009908,flower development; GO:0045944,positive regulation of transcription by RNA polymerase II; GO:0006351,transcription, DNA-templated	SRF-type transcription factor (DNA-binding and dimerisation domain)
Cluster-12991.124814	FAR1	TF	FAR1	10.0345	53.8993	-2.42568	K17604 zinc finger SWIM domain-containing protein 3 | (RefSeq) uncharacterized protein LOC103328106 (A)	protein FAR1-RELATED SEQUENCE 6-like [Dendrobium catenatum]	RecName: Full=Protein FAR1-RELATED SEQUENCE 6;	SubName: Full=Protein FAR1-RELATED SEQUENCE 6 {ECO:0000313|EMBL:PKU85814.1};	--	GO:0005634,nucleus; GO:0003700,DNA-binding transcription factor activity; GO:0008270,zinc ion binding; GO:0010018,far-red light signaling pathway; GO:0042753,positive regulation of circadian rhythm; GO:0045893,positive regulation of transcription, DNA-templated; GO:0009585,red, far-red light phototransduction	MULE transposase domain
Cluster-12991.124831	SET	TR	SET	205.019	36.9904	2.47005	K11422 histone-lysine N-methyltransferase SETD1 [EC:2.1.1.43] | (RefSeq) histone-lysine N-methyltransferase, H3 lysine-4 specific-like (A)	Histone-lysine N-methyltransferase ATX2 [Dendrobium catenatum]	RecName: Full=Histone-lysine N-methyltransferase ATXR7 {ECO:0000305}; EC=2.1.1.43 {ECO:0000305}; AltName: Full=Protein SET DOMAIN GROUP 25 {ECO:0000303|PubMed:19726574}; AltName: Full=Trithorax-related protein 7 {ECO:0000303|PubMed:19855050};	SubName: Full=Histone-lysine N-methyltransferase ATX2 {ECO:0000313|EMBL:PKU82955.1};	Histone H3 (Lys4) methyltransferase complex, subunit SET1 and related methyltransferases	GO:0005737,cytoplasm; GO:0005634,nucleus; GO:0018024,histone-lysine N-methyltransferase activity; GO:0009908,flower development; GO:0010452,histone H3-K36 methylation; GO:0051568,histone H3-K4 methylation; GO:0009909,regulation of flower development; GO:0006355,regulation of transcription, DNA-templated; GO:0006351,transcription, DNA-templated; GO:0010228,vegetative to reproductive phase transiti…	SET domain
Cluster-12991.125072	SET	TR	SET	48.4077	122.604	-1.34066	K15588 histone-lysine N-methyltransferase NSD1 [EC:2.1.1.43] | (RefSeq) hypothetical protein (A)	histone-lysine N-methyltransferase ASHH1 [Phalaenopsis equestris]	RecName: Full=Histone-lysine N-methyltransferase ASHH1 {ECO:0000305}; EC=2.1.1.43 {ECO:0000305}; AltName: Full=ASH1 homolog 1; AltName: Full=Protein SET DOMAIN GROUP 26;	SubName: Full=Histone-lysine N-methyltransferase ASHH1 {ECO:0000313|EMBL:PKA57371.1}; EC=2.1.1.43 {ECO:0000313|EMBL:PKA57371.1};	Clathrin coat binding protein/Huntingtin interacting protein HIP1, involved in regulation of endocytosis	GO:0000775,chromosome, centromeric region; GO:0005634,nucleus; GO:0018024,histone-lysine N-methyltransferase activity; GO:0006281,DNA repair; GO:0009908,flower development; GO:0016571,histone methylation; GO:0010224,response to UV-B; GO:0010228,vegetative to reproductive phase transition of meristem	SET domain
Cluster-12991.125105	PHD	TR	PHD	88.0273	21.1014	2.06144	K08343 ubiquitin-like-conjugating enzyme ATG3 | (RefSeq) autophagy-related protein 3-like (A)	uncharacterized protein LOC110107923 [Dendrobium catenatum]	RecName: Full=Increased DNA methylation 1 {ECO:0000303|PubMed:22700931}; AltName: Full=Histone H3 acetyltransferase IDM1 {ECO:0000305}; EC=2.3.1.- {ECO:0000255|PROSITE-ProRule:PRU00532}; AltName: Full=Protein ROS4 {ECO:0000303|PubMed:22733760}; AltName: Full=Repressor of silencing 4 {ECO:0000303|PubMed:22733760};	SubName: Full=Chromodomain-helicase-DNA-binding protein 4 {ECO:0000313|EMBL:PKU79632.1};	--	GO:0005634,nucleus; GO:0009506,plasmodesma; GO:0010385,double-stranded methylated DNA binding; GO:0004402,histone acetyltransferase activity; GO:0042393,histone binding; GO:0046872,metal ion binding; GO:0044154,histone H3-K14 acetylation; GO:0043971,histone H3-K18 acetylation; GO:0043972,histone H3-K23 acetylation; GO:0044030,regulation of DNA methylation; GO:0006355,regulation of transcription, …	TPL-binding domain in jasmonate signalling
Cluster-12991.125127	C2H2	TF	C2H2	1.21187	40.5681	-5.05981	K12309 beta-galactosidase [EC:3.2.1.23] | (Kazusa) Lj3g3v0323160.1; - (A)	protein indeterminate-domain 6, chloroplastic isoform X1 [Dendrobium catenatum]	RecName: Full=Protein indeterminate-domain 4, chloroplastic {ECO:0000303|PubMed:16784536}; Flags: Precursor;	SubName: Full=Zinc finger protein MAGPIE {ECO:0000313|EMBL:PKU76862.1};	FOG: Zn-finger	GO:0009507,chloroplast; GO:0005634,nucleus; GO:0003677,DNA binding; GO:0003700,DNA-binding transcription factor activity; GO:0046872,metal ion binding; GO:0008356,asymmetric cell division; GO:0048364,root development; GO:0006351,transcription, DNA-templated	Zinc-finger double-stranded RNA-binding
Cluster-12991.125221	SET	TR	SET	174.415	644.125	-1.88495	K11420 euchromatic histone-lysine N-methyltransferase [EC:2.1.1.43] | (RefSeq) histone-lysine N-methyltransferase family member SUVH9-like (A)	histone-lysine N-methyltransferase family member SUVH9-like [Phalaenopsis equestris]	RecName: Full=Histone-lysine N-methyltransferase family member SUVH9; AltName: Full=Histone H3-K9 methyltransferase 9; Short=H3-K9-HMTase 9; AltName: Full=Protein SET DOMAIN GROUP 22; AltName: Full=Suppressor of variegation 3-9 homolog protein 9; Short=Su(var)3-9 homolog protein 9;	SubName: Full=Putative histone-lysine N-methyltransferase, H3 lysine-9 specific SUVH9 {ECO:0000313|EMBL:PKU66832.1};	--	GO:0000775,chromosome, centromeric region; GO:0005634,nucleus; GO:0003677,DNA binding; GO:0018024,histone-lysine N-methyltransferase activity; GO:0008270,zinc ion binding; GO:0009294,DNA mediated transformation; GO:0080188,RNA-directed DNA methylation	SAD/SRA domain
Cluster-12991.125341	MYB-related	TF	MYB->MYB-related	12.482	53.5162	-2.10055	K12133 MYB-related transcription factor LHY | (RefSeq) protein LHY-like isoform X1 (A)	protein LHY-like isoform X2 [Dendrobium catenatum]	RecName: Full=Protein LHY {ECO:0000303|PubMed:9657154}; AltName: Full=MYB-related transcription factor LHY {ECO:0000303|PubMed:9657154}; AltName: Full=Protein LATE ELONGATED HYPOCOTYL {ECO:0000303|PubMed:9657154};	SubName: Full=Protein LHY {ECO:0000313|EMBL:PKU77533.1};	Zuotin and related molecular chaperones (DnaJ superfamily), contains DNA-binding domains	GO:0005634,nucleus; GO:0003700,DNA-binding transcription factor activity; GO:0044212,transcription regulatory region DNA binding; GO:0007623,circadian rhythm; GO:0048574,long-day photoperiodism, flowering; GO:0042754,negative regulation of circadian rhythm; GO:0043433,negative regulation of DNA-binding transcription factor activity; GO:0042752,regulation of circadian rhythm; GO:0006355,regulation…	Myb-like DNA-binding domain
Cluster-12991.125519	bHLH	TF	bHLH	91.6233	320.534	-1.80644	K18878 BHLH transcription factor Upa20 | (RefSeq) Upa20; transcription factor bHLH137-like (A)	transcription factor bHLH79-like isoform X2 [Dendrobium catenatum]	RecName: Full=Transcription factor BHLH089 {ECO:0000305}; AltName: Full=Basic helix-loop-helix protein 89 {ECO:0000303|PubMed:16896230}; Short=OsbHLH089 {ECO:0000303|PubMed:16896230}; AltName: Full=bHLH transcription factor bHLH089 {ECO:0000305};	SubName: Full=Transcription factor BPE {ECO:0000313|EMBL:PKU82483.1};	--	GO:0005634,nucleus; GO:0003677,DNA binding; GO:0046983,protein dimerization activity; GO:0006355,regulation of transcription, DNA-templated; GO:0006351,transcription, DNA-templated	Helix-loop-helix DNA-binding domain
Cluster-12991.125528	TUB	TF	TUB	0	87.5411	-9.0251	K19600 tubby-related protein 1 | (RefSeq) tubby-like protein (A)	tubby-like F-box protein 6 [Dendrobium catenatum]	RecName: Full=Tubby-like F-box protein 6; Short=OsTLP6; AltName: Full=Tubby-like F-box protein 14; Short=OsTLP14;	SubName: Full=Tubby-like F-box protein 6 {ECO:0000313|EMBL:PKU85320.1};	Tub family proteins	GO:0035091,phosphatidylinositol binding	Tub family
Cluster-12991.125561	HB-BELL	TF	HB->HB-BELL	22.2968	0	6.85026	--	BEL1-like homeodomain protein 7 [Phalaenopsis equestris]	RecName: Full=BEL1-like homeodomain protein 7; Short=BEL1-like protein 7;	SubName: Full=BEL1-like homeodomain protein 6 {ECO:0000313|EMBL:PKU65488.1};	Transcription factor MEIS1 and related HOX domain proteins	GO:0005634,nucleus; GO:0003677,DNA binding; GO:0003700,DNA-binding transcription factor activity; GO:0006351,transcription, DNA-templated	Associated with HOX
Cluster-12991.126011	SNF2	TR	SNF2	187.542	82.1707	1.18961	K11320 E1A-binding protein p400 [EC:3.6.4.-] | (RAP-DB) Os02g0689800; Similar to DEAD/DEAH box helicase domain-containing protein PIE1. (A)	protein PHOTOPERIOD-INDEPENDENT EARLY FLOWERING 1 isoform X1 [Dendrobium catenatum]	RecName: Full=Protein PHOTOPERIOD-INDEPENDENT EARLY FLOWERING 1; EC=3.6.4.12; AltName: Full=Independent early flowering 1 protein; AltName: Full=Protein CHROMATIN REMODELING 13 {ECO:0000303|PubMed:16547115}; Short=AtCHR13;	SubName: Full=DNA helicase INO80 {ECO:0000313|EMBL:PKU84185.1};	SNF2 family DNA-dependent ATPase	GO:0005618,cell wall; GO:0016514,SWI/SNF complex; GO:0005524,ATP binding; GO:0003677,DNA binding; GO:0004386,helicase activity; GO:0030154,cell differentiation; GO:0016569,covalent chromatin modification; GO:0042742,defense response to bacterium; GO:0009908,flower development; GO:0046686,response to cadmium ion	SNF2 family N-terminal domain
Cluster-12991.126025	Tify	TF	Tify	59.3413	150.225	-1.33996	K13464 jasmonate ZIM domain-containing protein | (RefSeq) protein TIFY 3B-like (A)	protein TIFY 4B-like isoform X2 [Dendrobium catenatum]	RecName: Full=Protein TIFY 4B; AltName: Full=Protein PEAPOD 2;	SubName: Full=Protein TIFY 4B {ECO:0000313|EMBL:PKU79372.1};	--	GO:0005634,nucleus; GO:0003714,transcription corepressor activity; GO:0048366,leaf development; GO:1903507,negative regulation of nucleic acid-templated transcription; GO:0031347,regulation of defense response; GO:2000022,regulation of jasmonic acid mediated signaling pathway; GO:0009611,response to wounding	tify domain
Cluster-12991.126049	MYB-related	TF	MYB->MYB-related	28.2614	61.1463	-1.11234	K12133 MYB-related transcription factor LHY | (RefSeq) protein LHY-like isoform X1 (A)	protein LHY-like isoform X2 [Dendrobium catenatum]	RecName: Full=Protein LHY {ECO:0000303|PubMed:9657154}; AltName: Full=MYB-related transcription factor LHY {ECO:0000303|PubMed:9657154}; AltName: Full=Protein LATE ELONGATED HYPOCOTYL {ECO:0000303|PubMed:9657154};	SubName: Full=Protein LHY {ECO:0000313|EMBL:PKU77533.1};	Zuotin and related molecular chaperones (DnaJ superfamily), contains DNA-binding domains	GO:0005634,nucleus; GO:0003700,DNA-binding transcription factor activity; GO:0044212,transcription regulatory region DNA binding; GO:0007623,circadian rhythm; GO:0048574,long-day photoperiodism, flowering; GO:0042754,negative regulation of circadian rhythm; GO:0043433,negative regulation of DNA-binding transcription factor activity; GO:0042752,regulation of circadian rhythm; GO:0006355,regulation…	Myb-like DNA-binding domain
Cluster-12991.126077	AP2/ERF-ERF	TF	AP2/ERF->AP2/ERF-ERF	16.1597	71.3447	-2.14302	K09286 EREBP-like factor | (RefSeq) dehydration-responsive element-binding protein 3-like (A)	dehydration-responsive element-binding protein 3-like [Dendrobium catenatum]	RecName: Full=Dehydration-responsive element-binding protein 3; AltName: Full=Protein TINY 2;	SubName: Full=Dehydration-responsive element-binding protein 3 {ECO:0000313|EMBL:PKU74930.1};	--	GO:0005634,nucleus; GO:0003700,DNA-binding transcription factor activity; GO:0043565,sequence-specific DNA binding; GO:0009873,ethylene-activated signaling pathway; GO:0045893,positive regulation of transcription, DNA-templated; GO:0006351,transcription, DNA-templated	AP2 domain
Cluster-12991.126127	B3-ARF	TF	B3->B3-ARF	337.144	854.093	-1.34103	K14486 auxin response factor | (RefSeq) auxin response factor 3-like isoform X1 (A)	auxin response factor 3-like isoform X2 [Phalaenopsis equestris]	RecName: Full=Auxin response factor 15; AltName: Full=ETTIN-like protein 1; AltName: Full=OsETTIN1;	SubName: Full=Auxin response factor 2 {ECO:0000313|EMBL:PKA59100.1};	--	GO:0005634,nucleus; GO:0003677,DNA binding; GO:0009734,auxin-activated signaling pathway; GO:0006355,regulation of transcription, DNA-templated; GO:0006351,transcription, DNA-templated	Auxin response factor
Cluster-12991.126388	Tify	TF	Tify	30.9866	1.05738	4.88006	K13464 jasmonate ZIM domain-containing protein | (RefSeq) protein TIFY 6b-like isoform X1 (A)	protein TIFY 6b-like isoform X2 [Dendrobium catenatum]	RecName: Full=Protein TIFY 6a {ECO:0000305}; Short=OsTIFY6a {ECO:0000303|PubMed:19618278}; AltName: Full=Jasmonate ZIM domain-containing protein 3 {ECO:0000305}; Short=OsJAZ3 {ECO:0000303|PubMed:19618278}; AltName: Full=OsJAZ9 {ECO:0000303|PubMed:21332845};	SubName: Full=Protein TIFY 6A {ECO:0000313|EMBL:PKU75731.1};	--	GO:0005634,nucleus; GO:0003714,transcription corepressor activity; GO:1903507,negative regulation of nucleic acid-templated transcription; GO:0031347,regulation of defense response; GO:2000022,regulation of jasmonic acid mediated signaling pathway; GO:0006355,regulation of transcription, DNA-templated; GO:0009611,response to wounding; GO:0006351,transcription, DNA-templated	tify domain
Cluster-12991.126736	bHLH	TF	bHLH	92.8301	367.398	-1.98429	K18878 BHLH transcription factor Upa20 | (RefSeq) Upa20; transcription factor bHLH137-like (A)	transcription factor bHLH78-like isoform X1 [Phalaenopsis equestris]	RecName: Full=Transcription factor bHLH62; AltName: Full=Basic helix-loop-helix protein 62; Short=AtbHLH62; Short=bHLH 62; AltName: Full=Transcription factor EN 85; AltName: Full=bHLH transcription factor bHLH062;	SubName: Full=Transcription factor bHLH62 {ECO:0000313|EMBL:PKU80591.1};	--	GO:0005634,nucleus; GO:0003677,DNA binding; GO:0003700,DNA-binding transcription factor activity; GO:0046983,protein dimerization activity; GO:0006355,regulation of transcription, DNA-templated; GO:0006351,transcription, DNA-templated	Helix-loop-helix DNA-binding domain
Cluster-12991.126768	DDT	TR	DDT	38.9156	90.0228	-1.20911	K23288 syndetin | (RefSeq) uncharacterized LOC105761952 (A)	DDT domain-containing protein PTM isoform X2 [Dendrobium catenatum]	RecName: Full=DDT domain-containing protein PTM {ECO:0000305}; AltName: Full=DDT domain-containing protein 1 {ECO:0000305}; AltName: Full=Membrane-bound transcription factor PTM {ECO:0000305}; AltName: Full=PHD type transcription factor with transmembrane domains {ECO:0000303|PubMed:21934661};	SubName: Full=Methyl-CpG-binding domain-containing protein 9 {ECO:0000313|EMBL:PKU76418.1};	Nucleosome remodeling factor, subunit NURF301/BPTF	GO:0009941,chloroplast envelope; GO:0009707,chloroplast outer membrane; GO:0016021,integral component of membrane; GO:0005634,nucleus; GO:0046872,metal ion binding; GO:0035064,methylated histone binding; GO:0010019,chloroplast-nucleus signaling pathway; GO:0045893,positive regulation of transcription, DNA-templated; GO:0006351,transcription, DNA-templated	DDT domain
Cluster-12991.126823	Others	TR	Others	475.926	175.846	1.4365	K12129 pseudo-response regulator 7 | (RefSeq) two-component response regulator-like PRR73 (A)	two-component response regulator-like PRR73 [Dendrobium catenatum]	RecName: Full=Two-component response regulator-like PRR73; AltName: Full=Pseudo-response regulator 73; Short=OsPRR73;	SubName: Full=Two-component response regulator-like PRR73 {ECO:0000313|EMBL:PKU59663.1};	GATA-4/5/6 transcription factors	GO:0005634,nucleus; GO:0000160,phosphorelay signal transduction system; GO:0006355,regulation of transcription, DNA-templated; GO:0048511,rhythmic process; GO:0006351,transcription, DNA-templated	CCT motif
Cluster-12991.126984	AP2/ERF-AP2	TF	AP2/ERF->AP2/ERF-AP2	43.5233	0	7.81537	K09284 AP2-like factor, euAP2 lineage | (RefSeq) floral homeotic protein APETALA 2-like isoform X1 (A)	floral homeotic protein APETALA 2-like isoform X2 [Phalaenopsis equestris]	RecName: Full=Ethylene-responsive transcription factor RAP2-7; AltName: Full=Protein RELATED TO APETALA2 7; AltName: Full=Protein TARGET OF EAT 1;	SubName: Full=Floral homeotic protein APETALA 2 {ECO:0000313|EMBL:PKU86208.1};	--	GO:0005634,nucleus; GO:0003677,DNA binding; GO:0003700,DNA-binding transcription factor activity; GO:0009873,ethylene-activated signaling pathway; GO:0007275,multicellular organism development; GO:0006351,transcription, DNA-templated	AP2 domain
Cluster-12991.127197	HB-KNOX	TF	HB->HB-KNOX	600.267	292.093	1.03854	--	homeobox protein knotted-1-like 13 [Phalaenopsis equestris]	RecName: Full=Homeobox protein knotted-1-like 3; AltName: Full=Protein KNAT3;	SubName: Full=Homeobox protein knotted-1-like 3 {ECO:0000313|EMBL:PKU68839.1};	Transcription factor MEIS1 and related HOX domain proteins	GO:0005829,cytosol; GO:0005634,nucleus; GO:0003677,DNA binding; GO:0003700,DNA-binding transcription factor activity; GO:0071345,cellular response to cytokine stimulus; GO:0009722,detection of cytokinin stimulus; GO:0009416,response to light stimulus	KNOX2 domain
Cluster-12991.127417	MYB	TF	MYB->MYB	49.9066	135.385	-1.43955	K09422 transcription factor MYB, plant | (RefSeq) myb-like protein L (A)	uncharacterized protein LOC110103393 isoform X6 [Dendrobium catenatum]	RecName: Full=Transcription factor MYB3R-3 {ECO:0000303|PubMed:11597504}; AltName: Full=Myb-related protein 3R-3 {ECO:0000303|PubMed:11597504};	SubName: Full=Myb-related protein 3R-1 {ECO:0000313|EMBL:PKU71594.1};	Transcription factor, Myb superfamily	GO:0005634,nucleus; GO:0003700,DNA-binding transcription factor activity; GO:0043565,sequence-specific DNA binding; GO:0006974,cellular response to DNA damage stimulus; GO:0008285,negative regulation of cell proliferation; GO:0045892,negative regulation of transcription, DNA-templated; GO:0009733,response to auxin; GO:0009723,response to ethylene; GO:0009753,response to jasmonic acid; GO:0009751,…	Myb-like DNA-binding domain
Cluster-12991.127440	HSF	TF	HSF	26.4446	184.433	-2.8018	K09419 heat shock transcription factor, other eukaryote | (RefSeq) heat stress transcription factor A-2b isoform X1 (A)	heat stress transcription factor A-2b isoform X2 [Dendrobium catenatum]	RecName: Full=Heat stress transcription factor A-2b; AltName: Full=Heat stress transcription factor 18; Short=OsHsf-18; AltName: Full=Heat stress transcription factor 5; Short=rHsf5;	SubName: Full=Heat stress transcription factor A-2b {ECO:0000313|EMBL:PKU80494.1};	Heat shock transcription factor	GO:0005737,cytoplasm; GO:0005634,nucleus; GO:0003700,DNA-binding transcription factor activity; GO:0043565,sequence-specific DNA binding; GO:0006351,transcription, DNA-templated	HSF-type DNA-binding
Cluster-12991.127441	bHLH	TF	bHLH	378.151	3078.69	-3.02533	K18878 BHLH transcription factor Upa20 | (RefSeq) Upa20; transcription factor bHLH137-like (A)	transcription factor bHLH79-like [Phalaenopsis equestris]	RecName: Full=Transcription factor bHLH62; AltName: Full=Basic helix-loop-helix protein 62; Short=AtbHLH62; Short=bHLH 62; AltName: Full=Transcription factor EN 85; AltName: Full=bHLH transcription factor bHLH062;	SubName: Full=Transcription factor bHLH62 {ECO:0000313|EMBL:PKU76154.1};	--	GO:0005634,nucleus; GO:0003677,DNA binding; GO:0003700,DNA-binding transcription factor activity; GO:0046983,protein dimerization activity; GO:0006355,regulation of transcription, DNA-templated; GO:0006351,transcription, DNA-templated	Helix-loop-helix DNA-binding domain
Cluster-12991.127544	Others	TR	Others	87.3953	15.802	2.46944	K14489 arabidopsis histidine kinase 2/3/4 (cytokinin receptor) [EC:2.7.13.3] | (RefSeq) probable histidine kinase 3 isoform X1 (A)	probable histidine kinase 3 isoform X2 [Dendrobium catenatum]	RecName: Full=Probable histidine kinase 3 {ECO:0000305}; Short=OsHK3 {ECO:0000303|PubMed:22642989}; EC=2.7.13.3 {ECO:0000305}; AltName: Full=OsCRL2 {ECO:0000305};	SubName: Full=Histidine kinase 3 {ECO:0000313|EMBL:PKU81450.1};	Sensory transduction histidine kinase	GO:0016021,integral component of membrane; GO:0005622,intracellular; GO:0005886,plasma membrane; GO:0000155,phosphorelay sensor kinase activity; GO:0043424,protein histidine kinase binding; GO:0071215,cellular response to abscisic acid stimulus; GO:0070417,cellular response to cold; GO:0016036,cellular response to phosphate starvation; GO:0071329,cellular response to sucrose stimulus; GO:0009736,…	Response regulator receiver domain
Cluster-12991.127591	NF-YC	TF	NF-Y->NF-YC	301.446	640.753	-1.08814	K08066 nuclear transcription factor Y, gamma | (RefSeq) nuclear transcription factor Y subunit C-2-like (A)	nuclear transcription factor Y subunit C-4-like isoform X1 [Dendrobium catenatum]	RecName: Full=Nuclear transcription factor Y subunit C-4; Short=AtNF-YC-4;	SubName: Full=Nuclear transcription factor Y subunit C-4 {ECO:0000313|EMBL:PKU81573.1};	CCAAT-binding factor, subunit C (HAP5)	GO:0005829,cytosol; GO:0005634,nucleus; GO:0003677,DNA binding; GO:0003700,DNA-binding transcription factor activity; GO:0046982,protein heterodimerization activity; GO:0009738,abscisic acid-activated signaling pathway; GO:0009740,gibberellic acid mediated signaling pathway; GO:2000905,negative regulation of starch metabolic process; GO:2000306,positive regulation of photomorphogenesis; GO:005124…	Histone-like transcription factor (CBF/NF-Y) and archaeal histone
Cluster-12991.127646	B3-ARF	TF	B3->B3-ARF	0	1137.45	-12.7254	K14486 auxin response factor | (RefSeq) auxin response factor 3-like isoform X1 (A)	auxin response factor 3-like isoform X2 [Phalaenopsis equestris]	RecName: Full=Auxin response factor 15; AltName: Full=ETTIN-like protein 1; AltName: Full=OsETTIN1;	SubName: Full=Auxin response factor 2 {ECO:0000313|EMBL:PKA59100.1};	--	GO:0005634,nucleus; GO:0003677,DNA binding; GO:0009734,auxin-activated signaling pathway; GO:0006355,regulation of transcription, DNA-templated; GO:0006351,transcription, DNA-templated	Auxin response factor
Cluster-12991.127848	Others	TR	Others	91.5308	221.985	-1.27789	K12135 zinc finger protein CONSTANS | (RefSeq) hypothetical protein (A)	B-box zinc finger protein 20-like [Dendrobium catenatum]	RecName: Full=B-box zinc finger protein 20 {ECO:0000303|PubMed:19920209}; AltName: Full=Protein BZR1 SUPPRESSOR 1 {ECO:0000303|PubMed:22535582}; AltName: Full=Protein DOUBLE B-BOX 2; AltName: Full=Protein SALT TOLERANCE HOMOLOG 7;	SubName: Full=B-box zinc finger protein 20 {ECO:0000313|EMBL:PKU63781.1};	--	GO:0005634,nucleus; GO:0003700,DNA-binding transcription factor activity; GO:0043565,sequence-specific DNA binding; GO:0000989,NA; GO:0008270,zinc ion binding; GO:1900458,negative regulation of brassinosteroid mediated signaling pathway; GO:2000306,positive regulation of photomorphogenesis; GO:0006355,regulation of transcription, DNA-templated; GO:0009741,response to brassinosteroid; GO:0010200,r…	B-box zinc finger
Cluster-12991.127907	TCP	TF	TCP	346.345	133.557	1.37413	K16221 transcription factor TCP21 (protein CCA1 HIKING EXPEDITION) | (RefSeq) transcription factor TCP7-like (A)	TCP4-like protein [Cymbidium ensifolium]	RecName: Full=Transcription factor PCF2;	SubName: Full=TCP4-like protein {ECO:0000313|EMBL:ATU32528.1};	--	GO:0005634,nucleus; GO:0003677,DNA binding; GO:0007275,multicellular organism development; GO:0006355,regulation of transcription, DNA-templated; GO:0006351,transcription, DNA-templated	TCP family transcription factor
Cluster-12991.128101	SRS	TF	SRS	32.0005	142.024	-2.15069	--	protein LATERAL ROOT PRIMORDIUM 1-like [Dendrobium catenatum]	RecName: Full=Protein LATERAL ROOT PRIMORDIUM 1;	SubName: Full=Uncharacterized protein {ECO:0000313|EMBL:PKU73545.1};	--	GO:0005634,nucleus; GO:0003677,DNA binding; GO:0046872,metal ion binding; GO:0042803,protein homodimerization activity; GO:0009851,auxin biosynthetic process; GO:0009734,auxin-activated signaling pathway; GO:0009733,response to auxin; GO:0048364,root development	Domain of unknown function (DUF702)
Cluster-12991.128258	GRAS	TF	GRAS	10.0484	30.5931	-1.60493	K14494 DELLA protein | (RefSeq) DELLA protein RGL2 (A)	scarecrow-like protein 23 [Dendrobium catenatum]	RecName: Full=Scarecrow-like protein 23; Short=AtSCL23; AltName: Full=GRAS family protein 28; Short=AtGRAS-28;	SubName: Full=Scarecrow-like protein 23 {ECO:0000313|EMBL:PKU78602.1};	--	GO:0005634,nucleus; GO:0003700,DNA-binding transcription factor activity; GO:0043565,sequence-specific DNA binding; GO:0090610,bundle sheath cell fate specification; GO:0048366,leaf development; GO:0006355,regulation of transcription, DNA-templated; GO:0006351,transcription, DNA-templated	GRAS domain family
Cluster-12991.128409	MYB-related	TF	MYB->MYB-related	21.3223	52.4004	-1.29614	K09422 transcription factor MYB, plant | (RefSeq) transcription factor CPC-like (A)	MYB-like transcription factor ETC1 isoform X1 [Dendrobium catenatum]	RecName: Full=MYB-like transcription factor ETC1; AltName: Full=Protein ENHANCER OF TRY AND CPC 1;	SubName: Full=Transcription factor CPC {ECO:0000313|EMBL:PKU65524.1};	--	GO:0005634,nucleus; GO:0003700,DNA-binding transcription factor activity; GO:0000981,DNA-binding transcription factor activity, RNA polymerase II-specific; GO:0043565,sequence-specific DNA binding; GO:0001135,RNA polymerase II transcription regulator recruiting activity; GO:0044212,transcription regulatory region DNA binding; GO:1900033,negative regulation of trichome patterning; GO:0006357,regul…	Myb-like DNA-binding domain
Cluster-12991.128627	bZIP	TF	bZIP	1398.89	571.297	1.29245	K09060 plant G-box-binding factor | (RefSeq) DNA-binding protein EMBP-1-like (A)	Ocs element-binding factor 1 [Apostasia shenzhenica]	RecName: Full=bZIP transcription factor 53 {ECO:0000303|PubMed:11906833}; Short=AtbZIP53 {ECO:0000303|PubMed:11906833};	SubName: Full=Ocs element-binding factor 1 {ECO:0000313|EMBL:PKA55818.1}; EC=2.7.11.24 {ECO:0000313|EMBL:PKA55818.1};	--	GO:0005634,nucleus; GO:0003700,DNA-binding transcription factor activity; GO:0045735,nutrient reservoir activity; GO:0046982,protein heterodimerization activity; GO:0043565,sequence-specific DNA binding; GO:0009267,cellular response to starvation; GO:0006971,hypotonic response; GO:2000693,positive regulation of seed maturation; GO:0045893,positive regulation of transcription, DNA-templated; GO:00…	bZIP transcription factor
Cluster-12991.128680	C2H2	TF	C2H2	0	16.9106	-6.65384	K12309 beta-galactosidase [EC:3.2.1.23] | (Kazusa) Lj3g3v0323160.1; - (A)	protein indeterminate-domain 5, chloroplastic-like [Dendrobium catenatum]	RecName: Full=Chitin-inducible gibberellin-responsive protein 1;	SubName: Full=Zinc finger protein MAGPIE {ECO:0000313|EMBL:PKU84884.1};	--	GO:0005634,nucleus; GO:0003700,DNA-binding transcription factor activity; GO:0043565,sequence-specific DNA binding; GO:0006355,regulation of transcription, DNA-templated; GO:0006351,transcription, DNA-templated	Zinc finger, C2H2 type
Cluster-12991.128930	SET	TR	SET	248.901	558.421	-1.16557	K07399 cytochrome c biogenesis protein | (RefSeq) ResB-domain-containing protein (A)	ribulose-1,5 bisphosphate carboxylase/oxygenase large subunit N-methyltransferase, chloroplastic [Dendrobium catenatum]	RecName: Full=Ribulose-1,5 bisphosphate carboxylase/oxygenase large subunit N-methyltransferase, chloroplastic; EC=2.1.1.127; AltName: Full=[Ribulose-bisphosphate carboxylase]-lysine N-methyltransferase; Short=RuBisCO LSMT; Short=RuBisCO methyltransferase; Short=rbcMT; Flags: Precursor;	SubName: Full=Ribulose-1,5 bisphosphate carboxylase/oxygenase large subunit N-methyltransferase, chloroplastic {ECO:0000313|EMBL:PKU63973.1};	N-methyltransferase	GO:0009507,chloroplast; GO:0030785,[ribulose-bisphosphate carboxylase]-lysine N-methyltransferase activity	SET domain
Cluster-12991.128937	MYB	TF	MYB->MYB	137.032	21.6811	2.65977	K09422 transcription factor MYB, plant | (RefSeq) transcription factor MYB120-like (A)	transcription factor MYB120-like [Phalaenopsis equestris]	RecName: Full=Transcription factor MYB101 {ECO:0000303|PubMed:11597504}; AltName: Full=Myb-related protein 101 {ECO:0000303|PubMed:11597504}; Short=AtM1 {ECO:0000303|PubMed:11597504}; Short=AtMYB101 {ECO:0000303|PubMed:11597504}; AltName: Full=Protein ABNORMAL SHOOT 7 {ECO:0000303|PubMed:25268707};	SubName: Full=Transcription factor GAMYB {ECO:0000313|EMBL:PKU68859.1};	Transcription factor, Myb superfamily	GO:0005634,nucleus; GO:0090406,pollen tube; GO:0003700,DNA-binding transcription factor activity; GO:0000981,DNA-binding transcription factor activity, RNA polymerase II-specific; GO:0043565,sequence-specific DNA binding; GO:0001135,RNA polymerase II transcription regulator recruiting activity; GO:0044212,transcription regulatory region DNA binding; GO:0009740,gibberellic acid mediated signaling …	--
Cluster-12991.129029	GARP-ARR-B	TF	GARP->GARP-ARR-B	85.5533	15.184	2.49766	K14491 two-component response regulator ARR-B family | (RefSeq) two-component response regulator ORR22 (A)	two-component response regulator ORR22-like [Dendrobium catenatum]	RecName: Full=Two-component response regulator ORR22 {ECO:0000305};	SubName: Full=Two-component response regulator ARR12 {ECO:0000313|EMBL:PKU85628.1};	GATA-4/5/6 transcription factors	GO:0005634,nucleus; GO:0003700,DNA-binding transcription factor activity; GO:0043565,sequence-specific DNA binding; GO:0009736,cytokinin-activated signaling pathway; GO:0000160,phosphorelay signal transduction system; GO:0045893,positive regulation of transcription, DNA-templated; GO:0006351,transcription, DNA-templated	Response regulator receiver domain
Cluster-12991.129270	NAC	TF	NAC	0	150.633	-9.80899	--	NAC domain-containing protein 73-like [Dendrobium catenatum]	RecName: Full=NAC domain-containing protein 73 {ECO:0000303|PubMed:15029955}; Short=ANAC073 {ECO:0000303|PubMed:15029955}; AltName: Full=Protein SECONDARY WALL-ASSOCIATED NAC DOMAIN PROTEIN 2 {ECO:0000303|PubMed:18952777};	SubName: Full=NAC domain-containing protein 8 {ECO:0000313|EMBL:PKU69540.1};	--	GO:0005634,nucleus; GO:0003700,DNA-binding transcription factor activity; GO:0043565,sequence-specific DNA binding; GO:0044212,transcription regulatory region DNA binding; GO:0045893,positive regulation of transcription, DNA-templated; GO:2000652,regulation of secondary cell wall biogenesis; GO:0006351,transcription, DNA-templated	No apical meristem (NAM) protein
Cluster-12991.129361	MYB	TF	MYB->MYB	0.913091	49.9534	-5.77279	K09422 transcription factor MYB, plant | (RefSeq) transcription factor MYB39-like (A)	transcription factor MYB39-like [Dendrobium catenatum]	RecName: Full=Transcription factor MYB93 {ECO:0000303|PubMed:11597504}; AltName: Full=Myb-related protein 93 {ECO:0000303|PubMed:11597504}; Short=AtMYB93 {ECO:0000303|PubMed:11597504};	SubName: Full=Transcription factor MYB39 {ECO:0000313|EMBL:PKU70213.1};	Transcription factor, Myb superfamily	GO:0005737,cytoplasm; GO:0005634,nucleus; GO:0003700,DNA-binding transcription factor activity; GO:0000981,DNA-binding transcription factor activity, RNA polymerase II-specific; GO:0043565,sequence-specific DNA binding; GO:0001135,RNA polymerase II transcription regulator recruiting activity; GO:0044212,transcription regulatory region DNA binding; GO:0030154,cell differentiation; GO:0071365,cellu…	Myb-like DNA-binding domain
Cluster-12991.129627	Others	TR	Others	2125.96	296.471	2.8425	K12130 pseudo-response regulator 5 | (RefSeq) two-component response regulator-like APRR9 isoform X1 (A)	two-component response regulator-like APRR9 isoform X2 [Dendrobium catenatum]	RecName: Full=Two-component response regulator-like APRR5; AltName: Full=Pseudo-response regulator 5;	SubName: Full=Two-component response regulator-like PRR95 {ECO:0000313|EMBL:PKU79301.1};	GATA-4/5/6 transcription factors	GO:0005634,nucleus; GO:0000160,phosphorelay signal transduction system; GO:0006355,regulation of transcription, DNA-templated; GO:0048511,rhythmic process; GO:0006351,transcription, DNA-templated	CCT motif
Cluster-12991.129835	C3H	TF	C3H	6.09045	45.1233	-2.88982	K15172 transcription elongation factor SPT5 | (RefSeq) hypothetical protein (A)	zinc finger CCCH domain-containing protein 24-like [Dendrobium catenatum]	RecName: Full=Zinc finger CCCH domain-containing protein 30; Short=AtC3H30;	SubName: Full=Zinc finger CCCH domain-containing protein 30 {ECO:0000313|EMBL:PKU66169.1};	CCCH-type Zn-finger protein	GO:0005737,cytoplasm; GO:0005634,nucleus; GO:0003677,DNA binding; GO:0003700,DNA-binding transcription factor activity; GO:0046872,metal ion binding; GO:0006355,regulation of transcription, DNA-templated	Ankyrin repeat
Cluster-12991.130065	PHD	TR	PHD	606.001	259.478	1.22301	K08343 ubiquitin-like-conjugating enzyme ATG3 | (RefSeq) autophagy-related protein 3-like (A)	uncharacterized protein LOC110108489 [Dendrobium catenatum]	RecName: Full=Increased DNA methylation 1 {ECO:0000303|PubMed:22700931}; AltName: Full=Histone H3 acetyltransferase IDM1 {ECO:0000305}; EC=2.3.1.- {ECO:0000255|PROSITE-ProRule:PRU00532}; AltName: Full=Protein ROS4 {ECO:0000303|PubMed:22733760}; AltName: Full=Repressor of silencing 4 {ECO:0000303|PubMed:22733760};	SubName: Full=Chromodomain-helicase-DNA-binding protein 4 {ECO:0000313|EMBL:PKU87112.1};	--	GO:0005634,nucleus; GO:0009506,plasmodesma; GO:0010385,double-stranded methylated DNA binding; GO:0004402,histone acetyltransferase activity; GO:0042393,histone binding; GO:0046872,metal ion binding; GO:0044154,histone H3-K14 acetylation; GO:0043971,histone H3-K18 acetylation; GO:0043972,histone H3-K23 acetylation; GO:0044030,regulation of DNA methylation; GO:0006355,regulation of transcription, …	TPL-binding domain in jasmonate signalling
Cluster-12991.130277	HSF	TF	HSF	16.7189	64.9947	-1.95847	K09419 heat shock transcription factor, other eukaryote | (RefSeq) heat stress transcription factor B-1-like (A)	heat stress transcription factor B-1-like [Dendrobium catenatum]	RecName: Full=Heat stress transcription factor B-1; AltName: Full=Heat stress transcription factor 23; Short=OsHsf-23;	SubName: Full=Heat stress transcription factor B-1 {ECO:0000313|EMBL:OEL26872.1};	Heat shock transcription factor	GO:0005737,cytoplasm; GO:0005634,nucleus; GO:0003700,DNA-binding transcription factor activity; GO:0043565,sequence-specific DNA binding; GO:0045892,negative regulation of transcription, DNA-templated; GO:0009408,response to heat; GO:0006351,transcription, DNA-templated	HSF-type DNA-binding
Cluster-12991.130280	MYB-related	TF	MYB->MYB-related	75.3047	0	8.60616	--	uncharacterized protein LOC110116224 isoform X2 [Dendrobium catenatum]	--	SubName: Full=Uncharacterized protein {ECO:0000313|EMBL:PKU77293.1};	--	--	--
Cluster-12991.130313	OFP	TF	OFP	417.346	104.013	2.0037	K01870 isoleucyl-tRNA synthetase [EC:6.1.1.5] | (RefSeq) hypothetical protein (A)	transcription repressor OFP3-like [Dendrobium catenatum]	RecName: Full=Transcription repressor OFP4; AltName: Full=Ovate family protein 4; Short=AtOFP4;	SubName: Full=Uncharacterized protein {ECO:0000313|EMBL:PKU68126.1};	--	GO:0005634,nucleus; GO:0003677,DNA binding; GO:0045892,negative regulation of transcription, DNA-templated; GO:2000652,regulation of secondary cell wall biogenesis; GO:0006351,transcription, DNA-templated	DNA-binding domain
Cluster-12991.130314	MYB-related	TF	MYB->MYB-related	226.671	601.909	-1.40877	K12133 MYB-related transcription factor LHY | (RefSeq) hypothetical protein (A)	protein REVEILLE 3 [Dendrobium huoshanense]	RecName: Full=Protein REVEILLE 6;	SubName: Full=Protein REVEILLE 3 {ECO:0000313|EMBL:ASL68814.1};	Zuotin and related molecular chaperones (DnaJ superfamily), contains DNA-binding domains	GO:0005634,nucleus; GO:0003677,DNA binding; GO:0003700,DNA-binding transcription factor activity; GO:0042752,regulation of circadian rhythm; GO:0009737,response to abscisic acid; GO:0046686,response to cadmium ion; GO:0009723,response to ethylene; GO:0009739,response to gibberellin; GO:0009753,response to jasmonic acid; GO:0009751,response to salicylic acid; GO:0009651,response to salt stress; GO…	Myb-like DNA-binding domain
Cluster-12991.130394	C3H	TF	C3H	36.2367	12.1498	1.57327	--	zinc finger CCCH domain-containing protein 36 [Dendrobium catenatum]	RecName: Full=Zinc finger CCCH domain-containing protein 36; Short=OsC3H36;	SubName: Full=Zinc finger CCCH domain-containing protein 36 {ECO:0000313|EMBL:PKU74141.1};	--	GO:0003677,DNA binding; GO:0046872,metal ion binding	Torus domain
Cluster-12991.130490	MYB	TF	MYB->MYB	1.21195	56.2742	-5.53277	K09422 transcription factor MYB, plant | (RefSeq) myb-related protein Hv33-like (A)	myb-related protein Hv33-like [Dendrobium catenatum]	RecName: Full=Transcription factor MYB86; AltName: Full=Myb homolog 4; Short=AtMyb4; AltName: Full=Myb-related protein 86; Short=AtMYB86;	SubName: Full=Transcription factor MYB86 {ECO:0000313|EMBL:PKU65185.1};	Transcription factor, Myb superfamily	GO:0005634,nucleus; GO:0000981,DNA-binding transcription factor activity, RNA polymerase II-specific; GO:0043565,sequence-specific DNA binding; GO:0001135,RNA polymerase II transcription regulator recruiting activity; GO:0044212,transcription regulatory region DNA binding; GO:0030154,cell differentiation; GO:0006357,regulation of transcription by RNA polymerase II; GO:0006351,transcription, DNA-t…	Myb-like DNA-binding domain
[truncated: 895 more rows]
